# Supplementary material for: Methyl 2-acetamido-2-(4-hy­droxy-2-methyl-1,3-dioxo-1,2,3,4-tetra­hydro­isoquinolin-4-yl)-4-methyl­penta­noate
Source: Acta Crystallogr Sect E Struct Rep Online. 2011 Jun 18;67(Pt 7):o1710–1. doi: 10.1107/S1600536811022999 (PMC3151770; doi:10.1107/S1600536811022999)
Supplement: Supplementary file 2 [file e-67-o1710-Isup2.hkl]

# 
# h,k,l, Fc-squared, Fo-squared, sigma(Fo-squared) and status flag 
# 
data_I
_shelx_title ' wdd17m in Cc (100K)' 
_shelx_refln_list_code          4 
_shelx_F_calc_maximum      202.00 
_exptl_crystal_F_000       800.00 
_reflns_d_resolution_high  0.8528 
 
loop_ 
 _symmetry_equiv_pos_as_xyz 
 'x, y, z' 
 'x, -y, z+1/2' 
 'x+1/2, y+1/2, z' 
 'x+1/2, -y+1/2, z+1/2' 
 
_cell_length_a    17.8256 
_cell_length_b     8.7584 
_cell_length_c    11.9182 
_cell_angle_alpha  90.000 
_cell_angle_beta  100.404 
_cell_angle_gamma  90.000 
 
_shelx_F_squared_multiplier     1.000 
 
loop_ 
 _refln_index_h 
 _refln_index_k 
 _refln_index_l 
 _refln_F_squared_calc 
 _refln_F_squared_meas 
 _refln_F_squared_sigma 
 _refln_observed_status 
  13   1 -12       33.95       37.09      6.42 o 
  15   1 -11      575.23      591.63     30.15 o 
  12   2 -11      140.51      152.27     12.61 o 
  14   2 -11      121.79      119.17     10.00 o 
  11   3 -11      165.06      170.47     13.08 o 
  13   3 -11       43.11       55.27      7.61 o 
   1   5 -11      249.57      265.68     16.00 o 
   4   6 -11      143.36      123.86      7.73 o 
   6   0 -10       25.36       34.79     19.38 o 
  16   0 -10      244.38      246.65     15.49 o 
   3   1 -10      155.19      230.72     34.62 o 
   5   1 -10      904.68      855.11     59.16 o 
  15   1 -10      510.73      513.49     28.75 o 
  12   2 -10     1036.11     1007.84     51.82 o 
  14   2 -10      649.48      688.21     34.82 o 
  16   2 -10       21.45       25.61      5.49 o 
   9   3 -10       31.42       41.82      8.70 o 
  11   3 -10      104.25       97.14     11.45 o 
  13   3 -10      538.57      548.83     29.47 o 
  15   3 -10      107.16      115.55      9.70 o 
  -2   4 -10       43.67       30.91      8.01 o 
  12   4 -10       53.70       53.01      7.91 o 
  14   4 -10      319.13      316.66     18.47 o 
  -3   5 -10       97.09      103.75     10.54 o 
  -1   5 -10      328.64      309.22     12.25 o 
   0   6 -10      136.02      133.08     11.26 o 
   2   6 -10      180.09      187.54     13.27 o 
   6   6 -10      671.52      629.92     23.82 o 
   3   7 -10       56.56       52.36      5.43 o 
   5   7 -10       89.90       93.29      6.90 o 
  -3   1  -9      808.60      757.66     27.95 o 
   3   1  -9      176.04      177.41     17.67 o 
   5   1  -9     1938.47     1844.44     98.29 o 
   7   1  -9     1505.86     1507.09     58.42 o 
   9   1  -9      390.36      374.73     26.17 o 
  15   1  -9      309.48      313.95     14.97 o 
  17   1  -9      250.73      264.30     11.69 o 
 -12   2  -9      182.02      177.25     10.97 o 
  -2   2  -9      180.74      188.18      9.10 o 
   6   2  -9      719.09      667.68     50.48 o 
   8   2  -9      517.84      509.26     43.42 o 
  14   2  -9       86.79      117.19     11.77 o 
  16   2  -9       47.33       60.29      8.51 o 
  -1   3  -9     1187.83     1058.45     41.84 o 
   9   3  -9      260.30      251.28     18.40 o 
  11   3  -9      931.97      970.13     49.21 o 
  13   3  -9      409.70      449.07     25.42 o 
  15   3  -9      128.99      147.29     12.05 o 
  -4   4  -9      904.67      863.95     39.08 o 
  10   4  -9      361.06      370.88     22.79 o 
  12   4  -9      416.34      392.15     23.33 o 
  14   4  -9      272.57      287.71     17.84 o 
  -5   5  -9      709.93      684.53     32.09 o 
  -3   5  -9      272.34      289.52     17.63 o 
  -1   5  -9       72.93       84.56     10.68 o 
   1   5  -9      215.01      206.13     13.63 o 
   7   5  -9      103.79      117.36      9.25 o 
  11   5  -9       92.72      110.36     11.57 o 
  13   5  -9       31.64       23.24      5.93 o 
  -4   6  -9      235.49      216.42      9.72 o 
  -2   6  -9      216.60      198.52      9.56 o 
   0   6  -9      232.42      260.31     10.97 o 
   2   6  -9       87.75       96.18      9.55 o 
   6   6  -9      480.82      441.04     19.52 o 
   8   6  -9      170.54      143.16      9.16 o 
   5   7  -9       72.70       75.71      7.12 o 
   7   7  -9       27.76       44.67      4.96 o 
  -6   0  -8      772.93      771.74     29.34 o 
  -4   0  -8     3377.76     3182.90    109.15 o 
  -2   0  -8     6588.45     6323.90    237.40 o 
   4   0  -8     2277.02     2373.35    109.64 o 
   6   0  -8      688.18      676.42     44.82 o 
   8   0  -8     1136.39     1258.63     67.95 o 
  10   0  -8     2425.75     2254.57    113.10 o 
  16   0  -8     2043.84     2036.22     79.35 o 
  18   0  -8      133.21      180.10     12.63 o 
  -7   1  -8      313.15      312.47     14.61 o 
  -5   1  -8      818.77      812.09     22.00 o 
  -3   1  -8      924.32      916.67     24.69 o 
  -1   1  -8      987.12      971.33     28.93 o 
   1   1  -8      418.39      420.41     21.16 o 
   3   1  -8     1229.83     1264.47     48.19 o 
   5   1  -8      528.18      557.99     28.94 o 
   7   1  -8       51.70       73.75     17.29 o 
   9   1  -8       39.27       44.52     11.48 o 
  11   1  -8      634.61      598.60     31.73 o 
  15   1  -8      411.31      389.98     13.32 o 
  17   1  -8      396.99      411.63     15.89 o 
 -14   2  -8      285.97      276.80     10.02 o 
  -6   2  -8      133.51      148.94     15.51 o 
  -4   2  -8      120.01      121.00      6.81 o 
  -2   2  -8     1958.23     1965.51     50.71 o 
   0   2  -8     1799.11     1884.57     45.49 o 
   2   2  -8      765.39      837.26     34.22 o 
   4   2  -8     2317.11     2343.01     83.43 o 
   6   2  -8      795.83      789.02     22.89 o 
   8   2  -8     1359.74     1281.79     51.10 o 
  10   2  -8      318.24      322.73     23.68 o 
  14   2  -8       29.44       35.21      5.55 o 
  16   2  -8      467.33      457.22     18.02 o 
  18   2  -8       77.67       72.87      8.48 o 
 -13   3  -8      318.92      299.06     11.24 o 
  -5   3  -8     1045.96     1045.67     28.88 o 
  -3   3  -8      346.61      360.46     11.56 o 
  -1   3  -8     1132.53     1106.29     42.75 o 
   1   3  -8     1704.18     1656.39     60.95 o 
   3   3  -8      459.60      438.60     23.30 o 
   5   3  -8     3146.65     3011.14    102.58 o 
   7   3  -8       62.82       65.28     20.31 o 
   9   3  -8      983.04      944.52     62.76 o 
  11   3  -8      426.15      416.18     25.19 o 
  13   3  -8      113.80      130.74     12.53 o 
  15   3  -8       66.26       62.04      5.60 o 
  17   3  -8       90.66      117.44     10.31 o 
  -6   4  -8      116.88      125.11     12.69 o 
  -4   4  -8      844.44      848.26     38.60 o 
  -2   4  -8      787.05      775.41     32.60 o 
   8   4  -8      125.36      134.66     12.85 o 
  10   4  -8     1553.65     1586.31     71.66 o 
  12   4  -8      828.88      824.16     35.39 o 
  14   4  -8       55.12       65.09      7.45 o 
  16   4  -8       35.35       39.97      6.86 o 
  -7   5  -8      938.19      896.02     41.70 o 
  -5   5  -8      611.65      650.70     31.42 o 
  -3   5  -8      706.29      671.77     31.96 o 
   1   5  -8      338.34      323.14     17.77 o 
   3   5  -8     2403.73     2255.05     83.82 o 
   7   5  -8      578.81      533.23     22.19 o 
   9   5  -8      433.29      423.31     24.69 o 
  11   5  -8      323.83      362.47     17.14 o 
  13   5  -8      382.94      409.01     23.49 o 
  15   5  -8      183.75      185.05     13.51 o 
  -6   6  -8      764.49      733.47     35.12 o 
  -4   6  -8      951.07      916.88     39.52 o 
  -2   6  -8      344.88      330.90     17.83 o 
   0   6  -8     1216.08     1158.37     32.88 o 
   2   6  -8     1280.80     1250.59     47.53 o 
   4   6  -8      171.19      169.80     12.04 o 
   6   6  -8      242.53      227.93     13.27 o 
   8   6  -8      272.98      251.14     11.73 o 
  10   6  -8      227.72      223.23     10.27 o 
  12   6  -8       15.83       14.75      6.02 o 
  -3   7  -8       14.44       13.39      3.84 o 
  -1   7  -8       74.87       75.38      8.29 o 
   1   7  -8      455.62      439.06     13.60 o 
   3   7  -8      362.38      344.35     35.98 o 
   5   7  -8       39.92       36.65      4.61 o 
   7   7  -8       64.22       65.87      6.61 o 
   9   7  -8       52.28       46.91      5.34 o 
   2   8  -8       75.66       85.83      7.37 o 
   4   8  -8       30.28       38.97      5.15 o 
   6   8  -8      150.18      150.79      8.70 o 
 -13   1  -7      230.87      211.36     13.91 o 
  -9   1  -7     1056.18     1018.52     28.86 o 
  -7   1  -7     1022.88     1021.52     26.74 o 
  -5   1  -7      196.13      202.39      9.27 o 
  -3   1  -7     1572.41     1578.48     33.69 o 
  -1   1  -7      749.45      733.59     14.32 o 
   1   1  -7      653.16      646.36     17.67 o 
   3   1  -7     2308.27     2235.33     55.97 o 
   5   1  -7      224.11      238.01     12.43 o 
   7   1  -7      793.77      809.87     34.35 o 
   9   1  -7       96.87       91.90     13.43 o 
  11   1  -7      165.07      174.98     21.39 o 
  15   1  -7      280.26      289.90     11.10 o 
  17   1  -7      127.53      140.58      9.15 o 
 -14   2  -7        3.35        4.19      4.20 o 
  -8   2  -7     1047.84     1095.50     37.29 o 
  -6   2  -7      253.41      272.27     10.34 o 
  -4   2  -7      215.29      228.58      5.93 o 
  -2   2  -7     3097.54     3082.67     47.99 o 
   0   2  -7     1585.35     1639.77     34.15 o 
   2   2  -7     2037.88     2166.02     46.89 o 
   4   2  -7      264.40      256.48      8.78 o 
   6   2  -7      397.86      395.33     11.91 o 
   8   2  -7      599.93      552.07     28.33 o 
  10   2  -7       69.85       78.89     13.31 o 
  12   2  -7      678.80      617.00     32.18 o 
  14   2  -7      168.77      156.36      7.32 o 
  16   2  -7        2.32       -1.16      2.83 o 
  18   2  -7       41.40       53.93      8.13 o 
 -13   3  -7      146.13      146.07     11.17 o 
  -7   3  -7      500.39      429.20     30.87 o 
  -5   3  -7       98.22      105.91      7.97 o 
  -3   3  -7      832.16      777.86     12.53 o 
  -1   3  -7      935.44      943.49     20.80 o 
   1   3  -7     1030.95     1022.35     19.46 o 
   3   3  -7      728.28      761.85     17.39 o 
   5   3  -7      716.15      722.99     20.07 o 
   7   3  -7      109.57      115.65     13.29 o 
   9   3  -7       61.44       49.70     16.31 o 
  11   3  -7     1049.29     1002.66     33.35 o 
  13   3  -7      902.11      885.15     23.78 o 
  15   3  -7        6.55        9.68      3.31 o 
  17   3  -7        1.81        1.78      2.72 o 
 -14   4  -7        9.76        4.37      3.53 o 
 -12   4  -7      264.84      247.70     14.21 o 
  -6   4  -7       55.52       61.15      8.90 o 
  -4   4  -7      246.91      271.14     28.66 o 
  -2   4  -7      628.38      629.97     19.62 o 
   0   4  -7     1726.56     1718.70     61.98 o 
   2   4  -7      157.67      132.67     12.91 o 
   4   4  -7     1779.21     1664.24     57.87 o 
   8   4  -7        7.11        5.60      3.29 o 
  10   4  -7      236.93      237.22     17.38 o 
  12   4  -7      150.29      144.09      7.61 o 
  14   4  -7      345.10      337.75     12.12 o 
  16   4  -7      293.14      320.37     19.94 o 
  -7   5  -7      374.03      421.70     23.13 o 
  -5   5  -7      562.06      487.59     26.20 o 
  -3   5  -7       91.69      103.73      6.10 o 
  -1   5  -7      506.98      497.48     16.07 o 
   3   5  -7      767.36      702.54     30.94 o 
   5   5  -7     3590.74     3255.79    115.91 o 
   7   5  -7     1068.14     1011.49     36.73 o 
   9   5  -7      685.53      667.71     18.20 o 
  11   5  -7      401.44      352.83     12.87 o 
  13   5  -7      212.76      207.20     14.62 o 
  15   5  -7      206.97      209.46     15.42 o 
  -8   6  -7      107.45      100.08     11.92 o 
  -6   6  -7      247.63      220.81     16.36 o 
  -4   6  -7      388.24      352.22     20.30 o 
  -2   6  -7      553.02      582.66     25.37 o 
   0   6  -7      253.73      230.31     10.96 o 
   2   6  -7      120.85      145.57     12.42 o 
   4   6  -7     1509.96     1468.14     54.91 o 
   6   6  -7     2943.24     2826.95     59.58 o 
   8   6  -7       49.85       50.58      6.13 o 
  10   6  -7      213.00      206.30      7.06 o 
  12   6  -7      164.86      176.86      8.17 o 
  14   6  -7       85.89       88.72     15.93 o 
  -5   7  -7        1.54        4.27      3.45 o 
  -3   7  -7      165.10      158.97     15.14 o 
  -1   7  -7      295.14      294.83     26.32 o 
   1   7  -7      179.90      178.33      8.56 o 
   3   7  -7      314.13      316.33     11.42 o 
   5   7  -7      144.05      151.49      5.37 o 
   7   7  -7       11.93       15.15      5.23 o 
   9   7  -7      336.37      328.60     15.15 o 
  11   7  -7       87.96       70.28      6.49 o 
  -2   8  -7      677.34      671.94     28.92 o 
   0   8  -7      235.73      222.24     12.76 o 
   2   8  -7       40.85       48.14      4.73 o 
   4   8  -7      381.77      403.90     12.69 o 
   6   8  -7       11.21       11.39      3.84 o 
   8   8  -7      540.81      534.91     20.23 o 
 -10   0  -6      332.70      304.45     15.05 o 
  -8   0  -6      970.99      919.28     25.91 o 
  -6   0  -6     8659.78     8643.35    168.01 o 
  -4   0  -6       40.76       62.86      7.69 o 
  -2   0  -6     1610.62     1567.84     28.97 o 
   0   0  -6     1397.68     1409.88     22.92 o 
   2   0  -6      513.87      517.84     20.73 o 
   4   0  -6     2016.95     2027.78     49.20 o 
   6   0  -6      186.45      231.44     11.13 o 
   8   0  -6     4933.11     4752.04    276.03 o 
  10   0  -6      644.12      707.40     44.23 o 
  12   0  -6       21.61       18.71     12.12 o 
  14   0  -6     2416.65     2332.72     92.32 o 
  16   0  -6     1783.50     1820.57     53.84 o 
  18   0  -6      373.41      347.56     20.19 o 
 -15   1  -6      123.15      130.58     11.62 o 
 -13   1  -6      142.28      152.54     13.04 o 
  -9   1  -6       77.97       78.71      6.17 o 
  -7   1  -6      959.90      935.05     15.70 o 
  -5   1  -6      750.47      751.20     11.80 o 
  -3   1  -6     1228.26     1211.21     17.10 o 
  -1   1  -6      212.01      233.55      4.66 o 
   1   1  -6     1178.33     1194.17     17.13 o 
   3   1  -6     1199.86     1232.78     20.44 o 
   5   1  -6      885.65      921.06     15.98 o 
   7   1  -6      494.51      507.34     14.26 o 
   9   1  -6      468.23      522.84     25.48 o 
  11   1  -6       13.97        5.85      7.46 o 
  13   1  -6      427.98      375.95     12.61 o 
  15   1  -6     1856.05     1865.85     44.44 o 
  17   1  -6      110.96      101.75      6.25 o 
 -16   2  -6       31.11       34.66      4.25 o 
 -14   2  -6      576.83      544.78     30.43 o 
 -10   2  -6     1169.31     1056.87     36.99 o 
  -8   2  -6       42.57       41.39      3.79 o 
  -6   2  -6     1247.18     1199.42     20.00 o 
  -4   2  -6      219.81      236.58      4.32 o 
  -2   2  -6      540.56      550.14      9.03 o 
   0   2  -6     2239.00     2270.35     34.16 o 
   2   2  -6     1573.36     1520.92     22.11 o 
   4   2  -6      331.10      334.25      6.90 o 
   6   2  -6     2848.26     2981.92     58.39 o 
   8   2  -6     1405.36     1401.13     51.71 o 
  10   2  -6      691.06      721.74     32.41 o 
  12   2  -6     1398.45     1324.57     38.68 o 
  14   2  -6      835.89      841.30     19.93 o 
  16   2  -6      350.21      341.15     16.93 o 
  18   2  -6      391.59      459.41     25.26 o 
 -15   3  -6      276.10      272.58     10.19 o 
 -13   3  -6      502.98      473.51     32.20 o 
  -9   3  -6      268.28      268.74     15.06 o 
  -7   3  -6     1068.49     1003.31     23.07 o 
  -5   3  -6      434.92      431.75      7.89 o 
  -3   3  -6      648.26      639.28      9.76 o 
  -1   3  -6     2060.86     1973.64     28.67 o 
   1   3  -6      277.80      303.37      7.47 o 
   3   3  -6      315.49      320.35      8.08 o 
   5   3  -6      491.53      508.30     12.71 o 
   7   3  -6       19.75       31.15      4.38 o 
   9   3  -6     3626.66     3501.54     80.36 o 
  11   3  -6      275.12      253.42      9.60 o 
  13   3  -6      587.78      544.19     16.20 o 
  15   3  -6        0.01        0.00      2.71 o 
  17   3  -6      347.86      339.38     14.67 o 
 -14   4  -6      204.99      203.60      8.79 o 
 -12   4  -6      572.72      543.07     28.39 o 
 -10   4  -6       86.34       96.92     10.99 o 
  -8   4  -6      552.72      562.47     28.29 o 
  -6   4  -6      933.82      905.83     20.93 o 
  -4   4  -6      386.83      400.73     11.64 o 
  -2   4  -6       17.15       18.03      2.14 o 
   0   4  -6      744.92      748.28     15.33 o 
   2   4  -6       39.50       49.72      3.75 o 
   4   4  -6      519.17      469.32     10.46 o 
   6   4  -6     1410.31     1325.34     26.62 o 
   8   4  -6      591.52      532.71     13.82 o 
  10   4  -6      424.70      420.04     12.19 o 
  12   4  -6      243.69      233.49     11.13 o 
  14   4  -6      874.67      834.90     30.27 o 
  16   4  -6      493.59      481.35     27.70 o 
  18   4  -6        4.92        9.91      2.55 o 
 -13   5  -6      125.91      133.59      7.16 o 
 -11   5  -6       30.92       37.66     14.68 o 
  -9   5  -6      133.96      120.21     11.43 o 
  -7   5  -6       52.15       38.36      8.44 o 
  -5   5  -6       78.71       82.97      6.77 o 
  -3   5  -6      808.50      746.39     18.42 o 
  -1   5  -6      362.76      361.91     12.80 o 
   1   5  -6       13.14       12.25      4.72 o 
   3   5  -6        6.30        5.03      3.40 o 
   5   5  -6      595.18      534.91     23.93 o 
   7   5  -6       47.84       53.06      5.05 o 
   9   5  -6      116.60      119.09      7.58 o 
  11   5  -6       16.45       13.43      2.82 o 
  13   5  -6       64.71       68.75      5.70 o 
  15   5  -6      618.87      602.21     23.41 o 
  17   5  -6      214.53      223.78      9.30 o 
 -12   6  -6       56.34       74.95      7.19 o 
 -10   6  -6      309.75      278.61     20.40 o 
  -8   6  -6      255.48      242.35     14.85 o 
  -6   6  -6      225.02      241.67     46.43 o 
  -4   6  -6      388.91      402.46     22.22 o 
  -2   6  -6       54.70       52.25      4.74 o 
   0   6  -6      129.90      144.71      8.32 o 
   2   6  -6       11.40       18.09      5.34 o 
   4   6  -6     1871.47     1854.55     51.93 o 
   6   6  -6      181.50      169.41      7.77 o 
   8   6  -6      132.69      141.83      6.25 o 
  10   6  -6      151.27      143.31      5.99 o 
  12   6  -6      355.39      369.18     10.09 o 
  14   6  -6      112.77      127.54      5.40 o 
  -7   7  -6       50.48       54.18      6.02 o 
  -5   7  -6      162.17      139.61      6.41 o 
  -3   7  -6      346.87      356.77     26.52 o 
  -1   7  -6      808.86      810.84     39.83 o 
   1   7  -6      267.86      248.48     14.77 o 
   3   7  -6       16.01       14.54      4.62 o 
   5   7  -6      148.96      147.80     11.37 o 
   7   7  -6      949.05      957.71     21.91 o 
   9   7  -6      341.37      333.41     11.21 o 
  11   7  -6       60.25       70.38      4.57 o 
  13   7  -6      300.85      293.39      8.80 o 
  -6   8  -6       12.16       12.31      9.29 o 
  -4   8  -6       19.57       17.58      8.97 o 
  -2   8  -6       26.39       24.02      4.09 o 
   0   8  -6      342.04      340.71      9.64 o 
   2   8  -6      359.18      327.96     14.61 o 
   4   8  -6      122.66      130.15     13.59 o 
   6   8  -6      626.42      623.47     16.10 o 
   8   8  -6       78.18       74.61      6.13 o 
  10   8  -6       44.91       57.47      3.78 o 
  -1   9  -6      226.03      176.38     15.67 o 
   1   9  -6      114.53      116.37     25.40 o 
   3   9  -6        1.09        2.49      2.12 o 
   5   9  -6      155.46      174.59     16.59 o 
 -17   1  -5      240.31      233.86      9.69 o 
 -15   1  -5      170.96      165.26      8.77 o 
 -13   1  -5      602.20      602.86     27.79 o 
 -11   1  -5      268.73      244.55      9.41 o 
  -9   1  -5      209.94      207.22      5.19 o 
  -7   1  -5      692.79      705.39     11.05 o 
  -5   1  -5      210.08      220.47      3.31 o 
  -3   1  -5      870.65      893.86     10.11 o 
  -1   1  -5     7892.25     8161.45     74.69 o 
   1   1  -5     4619.52     4990.89     49.12 o 
   3   1  -5      596.55      530.26      7.15 o 
   5   1  -5      174.45      170.40      3.04 o 
   7   1  -5     4765.24     4586.38     76.24 o 
   9   1  -5     1139.01     1129.16     30.42 o 
  11   1  -5      630.82      592.62     20.43 o 
  13   1  -5     1095.27     1083.69     26.13 o 
  15   1  -5     2541.07     2524.91     57.63 o 
  17   1  -5      807.85      797.94     21.19 o 
 -16   2  -5      407.04      395.94     13.81 o 
 -14   2  -5      211.59      192.82      9.62 o 
 -10   2  -5       25.17       23.21      3.67 o 
  -8   2  -5     1857.20     1790.72     32.21 o 
  -6   2  -5      236.37      244.53      5.80 o 
  -4   2  -5     1051.73     1094.05     11.94 o 
  -2   2  -5     3247.14     3110.50     35.19 o 
   0   2  -5     1985.25     2091.38     26.17 o 
   2   2  -5     1261.14     1259.07     16.85 o 
   4   2  -5       99.34      108.40      3.51 o 
   6   2  -5     2092.17     2153.41     32.26 o 
   8   2  -5      414.31      353.43     15.24 o 
  10   2  -5      862.81      909.52     36.57 o 
  12   2  -5      932.31      917.49     20.38 o 
  14   2  -5      500.79      474.28     12.72 o 
  16   2  -5       98.28      114.18      8.84 o 
  18   2  -5      124.83      141.18     12.76 o 
 -15   3  -5       63.74       59.31      5.66 o 
 -13   3  -5      119.07      132.15     11.17 o 
  -9   3  -5      765.17      709.25     30.96 o 
  -7   3  -5      294.87      297.56      6.05 o 
  -5   3  -5     1451.19     1459.16     20.23 o 
  -3   3  -5     2027.53     1963.96     22.83 o 
  -1   3  -5     2220.35     2372.23     31.28 o 
   1   3  -5       58.39       74.05      6.17 o 
   3   3  -5      336.29      353.79      6.32 o 
   5   3  -5     1184.94     1195.96     18.99 o 
   7   3  -5     1794.11     1767.42     31.27 o 
   9   3  -5      734.31      743.81     19.29 o 
  11   3  -5      568.80      561.38     12.63 o 
  13   3  -5      192.21      181.87     13.63 o 
  15   3  -5      114.66      134.09      9.90 o 
  17   3  -5      165.37      151.58      6.57 o 
 -16   4  -5       81.24       81.11      7.86 o 
 -14   4  -5      469.61      455.21     21.16 o 
 -12   4  -5      947.29      898.69     24.48 o 
 -10   4  -5     1827.16     1695.62     43.41 o 
  -8   4  -5     1072.43     1080.44     40.28 o 
  -6   4  -5      840.30      775.65     16.15 o 
  -4   4  -5      991.80     1067.02     26.75 o 
  -2   4  -5        3.92        9.49      2.33 o 
   0   4  -5      564.54      557.35     11.11 o 
   2   4  -5      405.97      429.45     10.00 o 
   4   4  -5       12.45       16.17      2.21 o 
   6   4  -5      265.30      270.84      7.14 o 
   8   4  -5       70.03       72.50      4.11 o 
  10   4  -5      158.42      162.93      6.06 o 
  12   4  -5      696.80      699.95     16.67 o 
  14   4  -5      234.57      243.19     18.21 o 
  16   4  -5       56.36       72.13      4.88 o 
  18   4  -5       19.71       16.93      6.00 o 
 -15   5  -5      286.41      279.26     14.04 o 
 -13   5  -5        8.12        5.09      5.80 o 
 -11   5  -5      280.97      236.87      8.96 o 
  -9   5  -5       12.03        6.97      6.39 o 
  -7   5  -5      105.58      105.24      7.70 o 
  -5   5  -5     1092.02     1066.55     30.72 o 
  -3   5  -5     2366.98     2425.01     45.21 o 
  -1   5  -5      100.63      110.89      4.73 o 
   1   5  -5     1268.31     1186.53     20.62 o 
   3   5  -5      342.94      322.76      7.57 o 
   5   5  -5      560.08      544.21     11.73 o 
   7   5  -5       23.87       23.53      2.84 o 
   9   5  -5      145.23      136.51      5.86 o 
  11   5  -5      271.84      250.63      7.97 o 
  13   5  -5      637.02      604.92     14.36 o 
  15   5  -5       70.77       80.96      4.80 o 
  17   5  -5       73.15       88.93      5.48 o 
 -10   6  -5       70.75       64.46      6.09 o 
  -8   6  -5        6.90        9.67      4.21 o 
  -6   6  -5      289.80      247.79     36.49 o 
  -4   6  -5      224.46      229.65     11.03 o 
  -2   6  -5     1116.13     1095.76     22.33 o 
   0   6  -5     1118.34     1116.62     25.30 o 
   2   6  -5      284.49      272.91     16.72 o 
   4   6  -5     2736.32     2621.22     98.20 o 
   6   6  -5       54.44       61.37      4.19 o 
   8   6  -5       18.02       15.87      2.58 o 
  10   6  -5     1716.81     1700.12     34.70 o 
  12   6  -5      572.14      571.41     12.99 o 
  14   6  -5      116.96      103.97     10.87 o 
  16   6  -5       59.54       57.18      4.21 o 
 -11   7  -5       56.47       89.13     14.84 o 
  -9   7  -5        5.88        8.17      7.50 o 
  -7   7  -5       75.97       73.88      5.25 o 
  -5   7  -5      401.51      347.11     15.04 o 
  -3   7  -5      213.09      220.88     15.49 o 
  -1   7  -5      166.63      160.82      9.75 o 
   1   7  -5       18.59       26.51      3.06 o 
   3   7  -5      641.97      652.99     15.30 o 
   5   7  -5      903.40      873.35     18.80 o 
   7   7  -5      128.81      132.85      5.68 o 
   9   7  -5      356.38      347.10      8.60 o 
  11   7  -5      292.47      306.13      8.27 o 
  13   7  -5      116.39      102.89      4.79 o 
  -8   8  -5      111.92       92.63     13.88 o 
  -6   8  -5       56.19       50.57     11.83 o 
  -4   8  -5       20.82       26.10      3.28 o 
  -2   8  -5      219.34      199.18      7.16 o 
   0   8  -5      582.79      577.44     25.20 o 
   2   8  -5      553.17      552.36     22.49 o 
   4   8  -5      131.26      134.98      8.21 o 
   6   8  -5       33.01       24.93      2.83 o 
   8   8  -5       73.76       63.85      4.67 o 
  10   8  -5       57.56       68.27      6.65 o 
  -5   9  -5      650.63      617.18     95.09 o 
  -3   9  -5      106.47       85.82      6.51 o 
  -1   9  -5       66.94       82.74      5.35 o 
   1   9  -5       40.68       37.41      3.83 o 
   3   9  -5      243.15      255.45     28.36 o 
   5   9  -5       15.64       13.65      3.59 o 
   7   9  -5      604.85      589.56     80.49 o 
 -18   0  -4     1100.58     1123.33     32.79 o 
 -16   0  -4     1433.15     1363.47     39.74 o 
 -14   0  -4       74.55       87.52      8.74 o 
 -12   0  -4      530.79      482.77     15.90 o 
 -10   0  -4     5137.79     5098.93    103.09 o 
  -8   0  -4     2437.32     2574.97     43.65 o 
  -6   0  -4     4268.31     4106.01     62.45 o 
  -4   0  -4     1756.22     1773.19     25.60 o 
  -2   0  -4       56.69       53.80      3.49 o 
   0   0  -4     4527.70     4634.64     77.74 o 
   2   0  -4     1623.98     1770.71     23.22 o 
   4   0  -4     2047.67     2209.34     28.45 o 
   6   0  -4     7905.78     8200.84    138.75 o 
   8   0  -4     1701.35     1670.30     36.99 o 
  10   0  -4      928.80      905.92     52.43 o 
  12   0  -4       55.50       49.05      4.19 o 
  14   0  -4     1989.69     1905.19    176.07 o 
  16   0  -4      667.95      660.25     25.76 o 
  20   0  -4      113.59      135.15      9.50 o 
 -17   1  -4      709.83      716.13     20.79 o 
 -15   1  -4     1615.54     1548.98     42.21 o 
 -13   1  -4      318.73      325.35     22.37 o 
 -11   1  -4     1334.45     1346.53     46.18 o 
  -9   1  -4     1589.86     1626.30     24.10 o 
  -7   1  -4      305.14      284.91      4.42 o 
  -5   1  -4     1063.35     1004.96      9.45 o 
  -3   1  -4     3632.53     3811.20     32.53 o 
  -1   1  -4    12160.09    12946.13    106.01 o 
   1   1  -4    10203.38    10603.84     87.59 o 
   3   1  -4      121.87      129.16      2.50 o 
   5   1  -4     6220.22     6279.93     62.09 o 
   7   1  -4     4811.72     4954.51     56.65 o 
   9   1  -4      278.14      310.77      7.49 o 
  11   1  -4      567.59      550.82     14.61 o 
  13   1  -4     3050.24     2852.96     55.64 o 
  15   1  -4     1502.70     1543.88     46.58 o 
  17   1  -4      175.30      194.86     10.58 o 
  19   1  -4       47.27       37.05      6.46 o 
 -18   2  -4       67.76       75.69      4.48 o 
 -16   2  -4      348.02      325.42     13.44 o 
 -14   2  -4     1950.26     1934.46     76.30 o 
 -12   2  -4      638.99      577.43     28.62 o 
 -10   2  -4      625.05      603.00     18.97 o 
  -8   2  -4     1125.28     1074.32     15.59 o 
  -6   2  -4      734.12      736.20      8.43 o 
  -4   2  -4     1396.53     1535.07     12.88 o 
  -2   2  -4    23148.02    23573.86    210.51 o 
   0   2  -4    13161.16    13606.29    120.38 o 
   2   2  -4     1781.31     1940.79     18.87 o 
   4   2  -4      905.16      933.80     11.46 o 
   6   2  -4     3485.94     3547.82     41.85 o 
   8   2  -4      172.83      183.32      7.50 o 
  10   2  -4      421.68      451.62     12.77 o 
  12   2  -4     1864.35     1744.45     28.59 o 
  14   2  -4     1961.76     1835.85     71.66 o 
  16   2  -4      263.31      262.05     10.74 o 
  20   2  -4      139.15      170.24     14.38 o 
 -17   3  -4       19.67       17.07      2.98 o 
 -15   3  -4      332.70      308.07     12.69 o 
 -13   3  -4        6.68        6.07      4.30 o 
 -11   3  -4      499.37      482.34     18.43 o 
  -9   3  -4      311.59      290.56      7.83 o 
  -7   3  -4      259.63      264.95      5.10 o 
  -5   3  -4      474.80      493.56      6.85 o 
  -3   3  -4     2665.99     2780.22     30.83 o 
  -1   3  -4     9054.09     9666.42    101.07 o 
   1   3  -4      667.31      689.60      8.84 o 
   3   3  -4      461.35      457.21      6.14 o 
   5   3  -4     2365.32     2511.27     29.68 o 
   7   3  -4      427.55      449.34      8.28 o 
   9   3  -4      211.90      238.85      6.11 o 
  11   3  -4      639.26      646.35     20.12 o 
  13   3  -4       63.80       82.48      5.45 o 
  15   3  -4     1165.03     1125.90     25.47 o 
  17   3  -4      110.97      107.42      7.24 o 
  19   3  -4       81.80       69.93      5.14 o 
 -16   4  -4      425.45      445.41     11.64 o 
 -14   4  -4      555.89      565.91     17.40 o 
 -12   4  -4     1336.77     1213.51     31.15 o 
 -10   4  -4     2600.51     2432.36     61.55 o 
  -8   4  -4      932.44      916.80     21.81 o 
  -6   4  -4     2069.41     2150.83     29.25 o 
  -4   4  -4     4466.94     4349.66     57.99 o 
  -2   4  -4     1632.34     1599.89     23.67 o 
   0   4  -4     1145.22     1181.46     17.10 o 
   2   4  -4      812.49      761.12     11.50 o 
   4   4  -4      230.88      226.61      4.42 o 
   6   4  -4     1309.91     1197.47     23.34 o 
   8   4  -4     1494.69     1387.52     25.68 o 
  10   4  -4      613.05      572.52     12.81 o 
  12   4  -4      171.98      180.30      7.71 o 
  14   4  -4     1000.18     1013.26     37.61 o 
  16   4  -4      241.83      245.30     24.82 o 
  18   4  -4      569.61      610.69     20.48 o 
 -15   5  -4      172.88      177.96      6.60 o 
 -13   5  -4      104.34       99.04      7.84 o 
 -11   5  -4      509.17      491.95     13.45 o 
  -9   5  -4       26.94       25.34      3.44 o 
  -7   5  -4      502.60      456.59     28.82 o 
  -5   5  -4      939.75      895.55     27.07 o 
  -3   5  -4     1483.70     1485.39     22.48 o 
  -1   5  -4      138.82      125.11      3.69 o 
   1   5  -4      810.14      821.17     11.23 o 
   3   5  -4      692.49      691.94     10.16 o 
   5   5  -4      520.75      502.66      9.16 o 
   7   5  -4      678.47      664.29     16.83 o 
   9   5  -4       57.60       55.72      3.46 o 
  11   5  -4      116.83      107.29      8.55 o 
  13   5  -4      756.13      740.40     39.93 o 
  15   5  -4       63.15       62.33      4.50 o 
  17   5  -4      503.19      566.77     15.52 o 
 -14   6  -4      170.96      163.27      7.85 o 
 -12   6  -4      121.78      119.65     13.73 o 
 -10   6  -4      693.20      619.35     23.22 o 
  -8   6  -4      513.96      448.90     15.17 o 
  -6   6  -4      517.79      513.10     20.92 o 
  -4   6  -4      397.71      380.36     10.66 o 
  -2   6  -4     1162.39     1226.56     29.46 o 
   0   6  -4     2018.20     1943.27     27.37 o 
   2   6  -4     1354.75     1329.30     21.84 o 
   4   6  -4     1872.50     1839.07     35.25 o 
   6   6  -4      341.76      343.03      9.76 o 
   8   6  -4      187.31      187.70      6.16 o 
  10   6  -4     1675.56     1658.50     25.91 o 
  12   6  -4      948.82      979.79     21.33 o 
  14   6  -4       44.19       30.84      3.24 o 
  16   6  -4      310.00      335.43     11.87 o 
 -11   7  -4       18.26       25.41      5.20 o 
  -9   7  -4      233.21      215.17     15.28 o 
  -7   7  -4      259.75      232.89      8.22 o 
  -5   7  -4      497.40      485.90     29.03 o 
  -3   7  -4      366.88      352.66     16.12 o 
  -1   7  -4     2110.32     2152.21     44.26 o 
   1   7  -4      477.19      511.07     18.28 o 
   3   7  -4      727.89      731.70     16.62 o 
   5   7  -4      800.25      823.45     28.03 o 
   7   7  -4      423.79      433.25     11.09 o 
   9   7  -4      998.12      943.54     17.96 o 
  11   7  -4     1121.05     1178.46     24.22 o 
  13   7  -4       33.55       33.48      2.93 o 
 -10   8  -4       53.29       67.21      8.82 o 
  -8   8  -4       32.30       35.99      5.25 o 
  -6   8  -4       95.71      105.47      6.26 o 
  -4   8  -4      608.54      541.07     16.95 o 
  -2   8  -4      325.22      393.47     44.66 o 
   0   8  -4      536.49      532.79     23.11 o 
   2   8  -4      570.20      537.13     17.68 o 
   4   8  -4      103.71      100.32      7.44 o 
   6   8  -4       50.01       40.53      2.90 o 
   8   8  -4      215.81      243.03      6.30 o 
  10   8  -4      624.55      683.51     23.93 o 
  12   8  -4      205.78      226.04      7.95 o 
  -5   9  -4      101.23      115.97     14.79 o 
  -3   9  -4      514.09      468.20     55.86 o 
  -1   9  -4      171.32      195.74     21.55 o 
   1   9  -4      113.01      113.18      7.71 o 
   3   9  -4      380.71      405.64     30.80 o 
   5   9  -4     1028.62     1055.51     72.39 o 
   7   9  -4      129.54      146.37     21.15 o 
 -19   1  -3      894.11      889.43     18.83 o 
 -17   1  -3      802.93      733.55     13.90 o 
 -15   1  -3      441.62      408.09     20.79 o 
 -13   1  -3       18.90       24.90      6.64 o 
 -11   1  -3       28.12       33.16      2.27 o 
  -9   1  -3      531.86      498.43      7.60 o 
  -7   1  -3     1073.89     1057.00     11.56 o 
  -5   1  -3     2103.47     2162.51     16.78 o 
  -3   1  -3     4667.38     4635.37     33.86 o 
  -1   1  -3    40769.12    40975.51    553.21 o 
   1   1  -3    22072.38    21820.28    250.59 o 
   3   1  -3     6060.46     5742.68     44.32 o 
   5   1  -3      303.11      303.02      2.83 o 
   7   1  -3      983.87     1016.64     12.63 o 
   9   1  -3      755.48      814.64      8.93 o 
  11   1  -3     1690.33     1634.15     28.03 o 
  13   1  -3      110.32      106.86      3.86 o 
  15   1  -3      482.69      458.77     16.10 o 
  19   1  -3      132.22      144.73     11.02 o 
 -18   2  -3      347.63      359.85      9.92 o 
 -16   2  -3       53.75       62.30      7.68 o 
 -14   2  -3      856.23      862.77     23.27 o 
 -12   2  -3      402.85      365.84     17.51 o 
 -10   2  -3     1214.19     1091.74     16.10 o 
  -8   2  -3     1023.54      957.23     10.82 o 
  -6   2  -3     1284.06     1296.22     12.98 o 
  -4   2  -3     1838.68     1850.47     14.37 o 
  -2   2  -3     6989.40     7132.79     45.02 o 
   0   2  -3     2252.54     2379.55     16.44 o 
   2   2  -3     1364.83     1355.29     10.05 o 
   4   2  -3     2533.97     2417.68     18.23 o 
   6   2  -3     2754.65     2768.17     31.20 o 
   8   2  -3     3759.76     3764.53     44.08 o 
  10   2  -3      671.28      670.13     13.47 o 
  12   2  -3      431.67      433.82     10.19 o 
  14   2  -3      702.59      698.12     15.26 o 
  16   2  -3     1367.35     1411.97     34.03 o 
  18   2  -3      280.39      286.18     10.67 o 
  20   2  -3       56.01       63.09      7.87 o 
 -17   3  -3      106.83      131.56      6.39 o 
 -15   3  -3      196.61      189.29      7.38 o 
 -13   3  -3     2571.17     2492.40     56.64 o 
 -11   3  -3      913.13      869.55     24.48 o 
  -9   3  -3     1662.44     1486.46     21.37 o 
  -7   3  -3      819.11      834.28     10.76 o 
  -5   3  -3     2495.14     2568.58     28.99 o 
  -3   3  -3      946.60     1066.28     10.17 o 
  -1   3  -3      659.51      685.22      7.59 o 
   1   3  -3     2497.45     2492.78     21.43 o 
   3   3  -3      972.44      988.12     10.11 o 
   5   3  -3      463.56      487.05      7.10 o 
   7   3  -3     4862.26     4956.97     55.32 o 
   9   3  -3      270.50      283.20      6.05 o 
  11   3  -3      147.47      153.54      5.86 o 
  13   3  -3     1115.69     1078.38     17.94 o 
  15   3  -3      192.08      211.51      6.03 o 
  17   3  -3      341.58      333.58     10.79 o 
  19   3  -3      278.48      285.96     10.43 o 
 -16   4  -3      156.12      164.77      6.83 o 
 -14   4  -3       79.80       76.48      4.98 o 
 -12   4  -3      941.19      922.10     21.61 o 
 -10   4  -3     2537.48     2388.17     47.09 o 
  -8   4  -3      283.99      260.90      5.35 o 
  -6   4  -3      548.82      548.32      8.65 o 
  -4   4  -3     1395.76     1525.12     19.47 o 
  -2   4  -3       94.52      119.97      3.30 o 
   0   4  -3     2001.29     2029.08     23.74 o 
   2   4  -3      620.35      628.29      7.47 o 
   4   4  -3     2310.43     2274.05     22.74 o 
   6   4  -3     1536.89     1567.01     20.25 o 
   8   4  -3     1165.18     1173.29     18.02 o 
  10   4  -3      758.47      713.34     12.61 o 
  12   4  -3      744.72      744.01     14.27 o 
  14   4  -3     1039.85     1039.63     21.51 o 
  16   4  -3      260.87      280.81      8.47 o 
  18   4  -3       91.44       86.15      5.20 o 
 -15   5  -3      250.61      269.59      8.51 o 
 -13   5  -3       25.03       25.17      3.20 o 
 -11   5  -3        8.67        5.88      3.46 o 
  -9   5  -3     1136.66     1107.62     21.50 o 
  -7   5  -3     1041.50     1033.05     22.81 o 
  -5   5  -3      723.72      719.38     15.16 o 
  -3   5  -3      919.38      907.33     12.96 o 
  -1   5  -3      173.50      175.31      3.81 o 
   1   5  -3      396.16      348.94      6.28 o 
   3   5  -3     1256.52     1295.02     15.19 o 
   5   5  -3        1.37        2.02      1.36 o 
   7   5  -3      734.18      728.95     11.96 o 
   9   5  -3       14.90       19.98      2.08 o 
  11   5  -3      379.09      370.06      7.32 o 
  13   5  -3     1146.19     1145.69     24.00 o 
  15   5  -3      897.61      951.64     27.26 o 
  17   5  -3      115.45      109.46      5.26 o 
 -14   6  -3      217.28      205.70      6.94 o 
 -12   6  -3      178.92      184.28      5.93 o 
 -10   6  -3       38.74       33.35      4.77 o 
  -8   6  -3      120.27      118.05      7.82 o 
  -6   6  -3      377.16      380.37     21.92 o 
  -4   6  -3        9.77        5.02      1.73 o 
  -2   6  -3     1001.96      984.97     24.57 o 
   0   6  -3      377.26      381.25      6.86 o 
   2   6  -3      990.66     1015.93     16.01 o 
   4   6  -3      447.35      401.47      8.02 o 
   6   6  -3     1245.74     1259.76     20.03 o 
   8   6  -3      157.91      135.84      4.98 o 
  10   6  -3      835.80      862.84     14.73 o 
  12   6  -3      952.60      924.58     19.92 o 
  14   6  -3       88.78       81.26      7.43 o 
  16   6  -3      213.62      215.07      7.08 o 
 -13   7  -3       35.09       39.24      7.83 o 
 -11   7  -3      169.97      178.34      9.54 o 
  -9   7  -3      496.47      462.53     15.75 o 
  -7   7  -3      461.22      454.71     11.39 o 
  -5   7  -3       32.68       34.71      3.79 o 
  -3   7  -3      209.69      203.30      6.52 o 
  -1   7  -3      212.73      206.68      6.25 o 
   1   7  -3      164.07      171.95      5.27 o 
   3   7  -3      711.14      706.15     11.63 o 
   5   7  -3     1637.40     1628.04     28.59 o 
   7   7  -3      175.40      162.14      6.30 o 
   9   7  -3     1280.25     1360.97     24.67 o 
  11   7  -3      266.27      243.75      6.92 o 
  13   7  -3        9.65        6.81      2.17 o 
  15   7  -3       13.89       13.69      2.44 o 
 -10   8  -3        8.89       21.57      4.73 o 
  -8   8  -3      225.47      230.08     17.61 o 
  -6   8  -3      155.37      153.49      8.20 o 
  -4   8  -3     1083.62     1054.61     20.73 o 
  -2   8  -3      410.81      438.89     19.49 o 
   0   8  -3      505.53      489.71     13.51 o 
   2   8  -3       15.06       16.90      2.40 o 
   4   8  -3       19.07       19.71      2.34 o 
   6   8  -3      158.65      166.72      5.31 o 
   8   8  -3      810.65      805.43     19.79 o 
  10   8  -3      118.47      109.94      4.32 o 
  12   8  -3      206.75      206.83      8.93 o 
  -7   9  -3       61.69       74.25      6.32 o 
  -5   9  -3      100.68       88.36      7.89 o 
  -3   9  -3      172.80      171.32     13.70 o 
  -1   9  -3      131.96      143.31     17.07 o 
   1   9  -3      406.35      389.81     34.92 o 
   3   9  -3      303.47      313.12      9.24 o 
   5   9  -3       68.36       69.10      8.17 o 
   7   9  -3       74.53       74.41      4.55 o 
   9   9  -3       65.86       64.99      7.57 o 
   0  10  -3       58.76       67.05      5.07 o 
 -18   0  -2      636.94      633.15     17.16 o 
 -16   0  -2      212.41      237.77     17.03 o 
 -14   0  -2      524.10      539.99     25.56 o 
 -12   0  -2       31.87       32.37      5.66 o 
 -10   0  -2      407.09      445.39     12.21 o 
  -8   0  -2     4397.81     4488.15     57.39 o 
  -6   0  -2      788.96      785.88      8.71 o 
  -4   0  -2    13387.74    13294.46    135.02 o 
  -2   0  -2    11203.41    11152.96    130.12 o 
   0   0  -2     1686.15     1787.64     27.00 o 
   2   0  -2    26075.31    25646.47    657.38 o 
   4   0  -2    11859.48    11333.34    115.03 o 
   6   0  -2      665.68      595.76      6.34 o 
   8   0  -2     4046.96     4032.03     39.24 o 
  10   0  -2     2696.46     2652.41     37.81 o 
  12   0  -2     1139.20     1058.82     31.30 o 
  14   0  -2      231.15      244.91     13.52 o 
  16   0  -2      320.99      345.12     17.05 o 
  18   0  -2      543.63      498.28     21.82 o 
  20   0  -2      152.35      149.98      8.75 o 
 -19   1  -2       17.20       21.60      2.94 o 
 -17   1  -2      227.02      217.39      6.03 o 
 -15   1  -2        8.53       14.43      3.46 o 
 -13   1  -2      369.81      374.08     12.17 o 
 -11   1  -2       51.62       47.41      2.96 o 
  -9   1  -2     1206.43     1191.58     13.37 o 
  -7   1  -2      398.51      441.63      4.67 o 
  -5   1  -2     1962.10     2114.41     14.58 o 
  -3   1  -2     3719.16     3629.14     22.84 o 
  -1   1  -2     1387.32     1360.45     10.04 o 
   1   1  -2    11153.02    11307.14     92.89 o 
   3   1  -2      299.72      315.91      2.86 o 
   5   1  -2     1954.47     1838.31     13.53 o 
   7   1  -2     1438.06     1491.94     10.45 o 
   9   1  -2       35.20       51.80      1.94 o 
  11   1  -2      274.25      264.73      5.78 o 
  13   1  -2      633.91      614.49     16.12 o 
  15   1  -2      567.42      570.44     19.78 o 
  17   1  -2      259.38      244.88      9.93 o 
  19   1  -2      578.75      617.47     17.42 o 
 -18   2  -2      279.20      301.24      9.24 o 
 -16   2  -2      150.32      156.02      6.01 o 
 -14   2  -2      232.15      227.42      9.89 o 
 -12   2  -2      298.56      264.44     17.23 o 
 -10   2  -2     1122.06     1039.19     14.56 o 
  -8   2  -2      183.04      178.02      3.61 o 
  -6   2  -2     7190.13     7471.77     60.05 o 
  -4   2  -2     3926.11     3937.96     25.93 o 
  -2   2  -2     2669.93     2773.30     18.50 o 
   0   2  -2     1222.83     1242.93      8.60 o 
   2   2  -2     4311.15     4259.31     28.64 o 
   4   2  -2     1094.39     1055.78      7.77 o 
   6   2  -2      277.00      302.43      3.89 o 
   8   2  -2     5722.09     5616.45     45.11 o 
  10   2  -2      551.85      572.08      8.43 o 
  12   2  -2      426.32      433.78      8.07 o 
  14   2  -2     1448.16     1479.95     24.96 o 
  16   2  -2     1685.26     1698.35     43.28 o 
  18   2  -2        7.97        7.41      3.02 o 
  20   2  -2       62.29       53.99      3.79 o 
 -17   3  -2      147.18      159.50      7.24 o 
 -15   3  -2      637.69      666.28     13.35 o 
 -13   3  -2      418.24      403.31     11.38 o 
 -11   3  -2      492.23      460.15     19.99 o 
  -9   3  -2      195.91      181.48      4.20 o 
  -7   3  -2      131.04      132.88      2.51 o 
  -5   3  -2      859.34      885.89      8.79 o 
  -3   3  -2     6057.66     6437.52     46.54 o 
  -1   3  -2     2738.92     2757.91     20.29 o 
   1   3  -2      579.91      606.39      5.07 o 
   3   3  -2      604.98      586.38      5.12 o 
   5   3  -2      854.42      884.01      8.28 o 
   7   3  -2     2501.57     2662.43     24.62 o 
   9   3  -2      294.09      278.10      5.60 o 
  11   3  -2      876.36      848.87     12.15 o 
  13   3  -2      195.23      192.39      4.16 o 
  15   3  -2      237.33      254.80      7.87 o 
  17   3  -2      549.32      522.31     16.28 o 
  19   3  -2      111.43      111.78      5.62 o 
 -18   4  -2       34.13       27.62      2.82 o 
 -16   4  -2      506.67      528.56     13.49 o 
 -14   4  -2      176.31      170.11      6.15 o 
 -12   4  -2     1027.14     1011.66     23.21 o 
 -10   4  -2     1737.38     1660.82     34.33 o 
  -8   4  -2     3518.05     3430.80     44.93 o 
  -6   4  -2      186.21      188.71      3.64 o 
  -4   4  -2     1992.86     2021.97     21.30 o 
  -2   4  -2     2206.74     2418.84     25.78 o 
   0   4  -2     2782.26     2958.52     26.84 o 
   2   4  -2     4478.24     4526.46     37.92 o 
   4   4  -2     2254.88     2333.40     20.31 o 
   6   4  -2      899.24      966.04     11.78 o 
   8   4  -2      144.33      136.23      4.19 o 
  10   4  -2      953.83      927.00     12.70 o 
  12   4  -2      916.67      887.29     17.52 o 
  14   4  -2     1180.54     1212.17     46.36 o 
  16   4  -2      190.80      188.70      5.55 o 
  18   4  -2      526.01      543.33     15.16 o 
 -17   5  -2       10.36        6.68      2.16 o 
 -15   5  -2       52.28       62.75      4.51 o 
 -13   5  -2      469.21      495.72     10.21 o 
 -11   5  -2      379.29      395.25      9.53 o 
  -9   5  -2      627.23      601.51     11.67 o 
  -7   5  -2      430.42      424.82      8.03 o 
  -5   5  -2      866.08      848.90     12.97 o 
  -3   5  -2      742.94      768.03      9.69 o 
  -1   5  -2     1161.36     1151.33     12.49 o 
   1   5  -2     2806.74     2863.29     29.07 o 
   3   5  -2       68.99       77.80      3.07 o 
   5   5  -2     1937.69     1905.52     23.46 o 
   7   5  -2       71.77       77.27      2.63 o 
   9   5  -2      208.60      207.32      4.10 o 
  11   5  -2      107.23      108.08      3.74 o 
  13   5  -2      463.45      476.46     12.17 o 
  15   5  -2      255.35      285.54      8.76 o 
  17   5  -2      113.63      132.06      5.66 o 
 -14   6  -2      358.59      384.94     10.29 o 
 -12   6  -2      138.64      150.37      5.20 o 
 -10   6  -2       11.24       12.37      3.35 o 
  -8   6  -2      547.54      553.08     16.24 o 
  -6   6  -2     1694.69     1631.18     25.17 o 
  -4   6  -2      651.38      648.55     10.22 o 
  -2   6  -2      937.49      962.05     13.77 o 
   0   6  -2      138.87      138.97      3.21 o 
   2   6  -2      975.18      930.26     14.47 o 
   4   6  -2       34.79       28.67      1.92 o 
   6   6  -2      313.41      312.27      5.69 o 
   8   6  -2      217.32      219.51      4.66 o 
  10   6  -2      460.92      455.44      7.16 o 
  12   6  -2      113.56      116.76      5.40 o 
  14   6  -2      109.92       97.45      4.33 o 
  16   6  -2      260.15      255.75      9.50 o 
 -13   7  -2       19.82       29.28      4.37 o 
 -11   7  -2      194.85      191.11      8.79 o 
  -9   7  -2        3.71        4.48      2.70 o 
  -7   7  -2      522.23      509.14     18.19 o 
  -5   7  -2      247.47      240.54      5.99 o 
  -3   7  -2      181.51      195.34      6.89 o 
  -1   7  -2      673.80      659.59     10.39 o 
   1   7  -2      997.44      985.37     15.22 o 
   3   7  -2     1568.11     1560.05     26.56 o 
   5   7  -2      633.82      656.19      9.22 o 
   7   7  -2       22.26       15.79      1.85 o 
   9   7  -2      158.58      154.28      5.84 o 
  11   7  -2       28.68       32.82      2.45 o 
  13   7  -2       11.11        7.49      2.43 o 
  15   7  -2      113.07      108.88     10.02 o 
 -10   8  -2       31.23       32.73      4.37 o 
  -8   8  -2      383.87      376.17     23.39 o 
  -6   8  -2        4.36        6.27      2.42 o 
  -4   8  -2      357.11      407.43     16.63 o 
  -2   8  -2      235.87      220.20     10.15 o 
   0   8  -2      234.96      226.51      7.55 o 
   2   8  -2       59.15       56.36      3.41 o 
   4   8  -2      257.25      271.74      8.01 o 
   6   8  -2      112.18      109.13      5.52 o 
   8   8  -2       25.79       31.45      3.32 o 
  10   8  -2      118.13      113.18      4.84 o 
  12   8  -2      320.11      331.17     18.47 o 
  -7   9  -2       58.58       61.13      5.62 o 
  -5   9  -2       51.23       51.00      8.42 o 
  -3   9  -2        7.15        3.33      2.72 o 
  -1   9  -2       87.62       96.31      6.30 o 
   1   9  -2       86.71       75.50     10.46 o 
   3   9  -2      530.41      591.98     18.79 o 
   5   9  -2      472.77      488.14     12.62 o 
   7   9  -2      178.76      184.96      6.87 o 
   9   9  -2      242.27      248.66      8.30 o 
   0  10  -2       27.59       30.04      4.56 o 
   2  10  -2       84.06       81.36      6.18 o 
 -19   1  -1      126.46      149.59      7.63 o 
 -17   1  -1      156.60      151.24      7.06 o 
 -15   1  -1        0.45       -1.37      2.43 o 
 -13   1  -1      519.00      521.07     15.07 o 
 -11   1  -1      187.02      202.51     11.89 o 
  -9   1  -1     2862.87     2864.55     25.75 o 
  -7   1  -1     1513.70     1587.37     13.14 o 
  -5   1  -1     1912.21     1980.09     14.12 o 
  -3   1  -1      607.38      580.29      4.07 o 
  -1   1  -1     2596.28     2417.37     14.68 o 
   1   1  -1     8993.88     8807.41     69.13 o 
   3   1  -1     1818.89     1655.75     11.11 o 
   5   1  -1     4068.59     3814.61     24.11 o 
   7   1  -1     7590.84     7364.97     48.81 o 
   9   1  -1     2612.78     2620.15     22.73 o 
  11   1  -1      227.05      225.98      4.04 o 
  13   1  -1      196.97      181.76      4.73 o 
  15   1  -1      438.27      419.41     14.22 o 
  17   1  -1      466.44      463.57     14.52 o 
  19   1  -1       96.71      109.36      5.66 o 
 -18   2  -1      266.17      271.00      9.80 o 
 -16   2  -1      782.70      767.57     14.82 o 
 -14   2  -1     1766.49     1670.51     30.50 o 
 -12   2  -1       16.79       22.88      3.64 o 
 -10   2  -1      500.39      491.76      9.80 o 
  -8   2  -1      163.57      196.26      2.66 o 
  -6   2  -1       96.72      114.88      1.67 o 
  -4   2  -1     3232.47     3105.68     20.19 o 
  -2   2  -1     5216.00     5106.36     31.09 o 
   0   2  -1     4414.59     4286.95     36.11 o 
   2   2  -1     3575.53     3416.48     21.88 o 
   4   2  -1      520.91      525.24      3.91 o 
   6   2  -1       59.53       72.41      1.43 o 
   8   2  -1      981.57     1066.99      9.71 o 
  10   2  -1      653.81      651.50      9.23 o 
  12   2  -1     1105.99     1058.12     17.80 o 
  14   2  -1      815.63      763.41     12.59 o 
  16   2  -1      600.38      583.78     17.38 o 
  18   2  -1      161.14      158.31      6.32 o 
 -19   3  -1       18.36       20.64      2.99 o 
 -17   3  -1      390.81      421.28     11.49 o 
 -15   3  -1     1874.99     1938.24     31.67 o 
 -13   3  -1      772.06      740.45     14.62 o 
 -11   3  -1       26.43       29.43      2.77 o 
  -9   3  -1      259.03      222.43      5.68 o 
  -7   3  -1     1580.33     1683.61     14.45 o 
  -5   3  -1     3545.01     3763.87     26.92 o 
  -3   3  -1     4611.41     4689.59     32.44 o 
  -1   3  -1     3411.37     3613.32     25.04 o 
   1   3  -1     1015.56     1083.52      8.59 o 
   3   3  -1     2892.33     2891.81     20.84 o 
   5   3  -1     2244.94     2431.81     19.39 o 
   7   3  -1      501.43      554.09      5.81 o 
   9   3  -1      318.55      341.17      5.93 o 
  11   3  -1      321.23      337.57      6.37 o 
  13   3  -1      118.67      116.66      5.32 o 
  15   3  -1      173.34      183.95      5.68 o 
  17   3  -1       79.54       94.87      5.53 o 
  19   3  -1      191.13      211.09      9.81 o 
 -18   4  -1      317.15      354.67     17.99 o 
 -16   4  -1      100.99      100.65      5.93 o 
 -14   4  -1      145.14      150.42      5.55 o 
 -12   4  -1       43.47       43.39      3.89 o 
 -10   4  -1      357.05      350.65      8.96 o 
  -8   4  -1      367.06      389.24      7.11 o 
  -6   4  -1     1477.47     1551.25     16.31 o 
  -4   4  -1      319.95      361.34      4.02 o 
  -2   4  -1     4066.19     4422.10     33.22 o 
   0   4  -1     3729.16     3918.83     29.35 o 
   2   4  -1      426.59      423.51      3.90 o 
   4   4  -1      302.29      351.83      3.87 o 
   6   4  -1     1345.97     1341.94     14.16 o 
   8   4  -1       98.08      110.00      2.46 o 
  10   4  -1      328.42      318.79      5.11 o 
  12   4  -1      514.32      517.64      8.15 o 
  14   4  -1       50.47       47.16      3.29 o 
  16   4  -1      360.57      362.65      9.33 o 
  18   4  -1        2.33        5.31      2.37 o 
 -17   5  -1       66.54       74.67      4.62 o 
 -15   5  -1      696.10      747.82     17.19 o 
 -13   5  -1      134.18      171.78      9.37 o 
 -11   5  -1     3104.99     3092.13     40.67 o 
  -9   5  -1      833.50      835.48     15.75 o 
  -7   5  -1      338.75      333.88      7.45 o 
  -5   5  -1       94.30       89.98      4.40 o 
  -3   5  -1     1293.83     1254.97     13.91 o 
  -1   5  -1      980.11      960.60     10.40 o 
   1   5  -1      724.82      809.46      9.22 o 
   3   5  -1      874.33      919.59     11.51 o 
   5   5  -1      386.39      393.80      5.88 o 
   7   5  -1     1893.99     1896.72     21.19 o 
   9   5  -1     1732.72     1700.22     21.27 o 
  11   5  -1     2260.58     2241.33     38.59 o 
  13   5  -1      849.89      867.01     21.24 o 
  15   5  -1       41.86       41.43      3.75 o 
  17   5  -1       11.88       13.79      3.44 o 
 -16   6  -1      478.07      549.00     24.09 o 
 -14   6  -1       44.20       52.44      4.55 o 
 -12   6  -1        8.07       11.51      2.68 o 
 -10   6  -1     1357.38     1372.35     23.73 o 
  -8   6  -1      622.78      623.60     11.12 o 
  -6   6  -1      513.04      511.10     14.28 o 
  -4   6  -1       20.59       21.13      1.67 o 
  -2   6  -1     1560.52     1560.12     18.43 o 
   0   6  -1      236.32      251.42      5.73 o 
   2   6  -1      163.34      163.89      5.80 o 
   4   6  -1      123.08      118.06      3.10 o 
   6   6  -1      110.66      123.15      4.11 o 
   8   6  -1      714.79      747.91     12.05 o 
  10   6  -1      549.50      531.03      8.46 o 
  12   6  -1      316.57      300.18      7.39 o 
  14   6  -1      234.76      226.58      7.62 o 
  16   6  -1      442.83      477.30     12.37 o 
 -13   7  -1      380.02      380.81     18.04 o 
 -11   7  -1      144.82      136.73      9.63 o 
  -9   7  -1      664.04      650.19     19.07 o 
  -7   7  -1       50.09       61.02      4.18 o 
  -5   7  -1      210.25      215.71      7.20 o 
  -3   7  -1       13.56       17.13      1.82 o 
  -1   7  -1      551.83      580.64     10.14 o 
   1   7  -1       17.24       19.56      1.80 o 
   3   7  -1      122.36      130.51      4.50 o 
   5   7  -1     1335.76     1335.61     16.38 o 
   7   7  -1      160.68      160.81      3.79 o 
   9   7  -1      120.48      120.10      5.48 o 
  11   7  -1      475.60      470.70      9.46 o 
  13   7  -1       65.74       82.03      4.12 o 
  15   7  -1       41.07       47.84      5.44 o 
 -12   8  -1      160.94      195.68      8.56 o 
 -10   8  -1      251.98      266.53      9.82 o 
  -8   8  -1      284.24      268.40     10.54 o 
  -6   8  -1     1579.07     1506.37    103.57 o 
  -4   8  -1     1100.80     1107.57     42.05 o 
  -2   8  -1      857.97      851.19     43.37 o 
   0   8  -1      840.89      845.08     31.72 o 
   2   8  -1       44.70       45.40      5.72 o 
   4   8  -1      514.84      488.67     35.02 o 
   6   8  -1      220.95      219.57      8.74 o 
   8   8  -1      559.14      548.61     10.59 o 
  10   8  -1      229.37      253.01      6.66 o 
  12   8  -1       41.03       35.18      3.11 o 
  -9   9  -1       48.33       41.13      5.40 o 
  -7   9  -1      101.12      112.94     10.30 o 
  -5   9  -1      241.55      231.15     12.51 o 
  -3   9  -1       47.82       38.56      4.71 o 
  -1   9  -1      132.10      115.47     15.09 o 
   1   9  -1      381.28      378.68     13.19 o 
   3   9  -1      119.75      115.34      5.07 o 
   5   9  -1       50.62       55.10      4.06 o 
   7   9  -1      268.34      276.39      7.71 o 
   9   9  -1       82.13       89.07      7.65 o 
  -2  10  -1      215.47      230.13     12.29 o 
   0  10  -1      151.13      159.98      8.62 o 
   2  10  -1       63.02       57.23      5.14 o 
   4  10  -1       98.55      102.27      6.30 o 
 -20   0   0      381.20      419.03     21.05 o 
 -18   0   0     1342.43     1376.28     40.42 o 
 -16   0   0     1027.47     1002.83     26.03 o 
 -14   0   0      412.46      392.13     11.90 o 
 -12   0   0     1208.75     1166.45     56.50 o 
 -10   0   0     2067.80     2093.72     41.55 o 
  -8   0   0     5575.99     5797.92     66.09 o 
  -6   0   0      760.48      689.33      7.21 o 
  -4   0   0     5134.27     4681.89     46.42 o 
  -2   0   0    21296.11    19314.96    431.52 o 
   2   0   0    21304.84    19059.47    500.55 o 
   4   0   0     5158.54     4596.89     44.26 o 
   6   0   0      770.41      682.45      5.95 o 
   8   0   0     5533.90     5574.77     65.59 o 
  10   0   0     2083.63     2137.74     27.97 o 
  12   0   0     1211.08     1181.91     28.46 o 
  14   0   0      411.82      403.65     10.93 o 
  16   0   0     1017.27     1014.10     29.99 o 
  18   0   0     1331.84     1296.16     37.21 o 
 -19   1   0       82.56       87.07      5.17 o 
 -17   1   0      959.03      991.59     19.71 o 
 -15   1   0      493.90      464.27      8.55 o 
 -13   1   0      324.29      290.16      9.15 o 
 -11   1   0      154.67      167.56      5.86 o 
  -9   1   0     3369.05     3563.22     35.88 o 
  -7   1   0     2257.13     2257.20     17.35 o 
  -5   1   0     4875.54     4678.27     32.16 o 
  -3   1   0      666.44      624.71      4.56 o 
  -1   1   0    21198.88    20736.50    233.36 o 
   1   1   0    21220.73    19989.24    274.62 o 
   3   1   0      669.13      619.38      5.32 o 
   5   1   0     4870.48     4583.03     27.44 o 
   7   1   0     2250.41     2197.64     14.99 o 
   9   1   0     3364.80     3507.10     28.15 o 
  11   1   0      155.57      172.72      4.90 o 
  13   1   0      322.03      297.74      7.37 o 
  15   1   0      487.42      451.41     10.07 o 
  17   1   0      954.68      974.38     32.91 o 
 -20   2   0      296.84      283.19     15.78 o 
 -18   2   0      237.90      244.80      8.22 o 
 -16   2   0     1479.72     1486.42     24.78 o 
 -14   2   0     1123.22     1089.34     22.41 o 
 -12   2   0       38.64       37.63      3.39 o 
 -10   2   0     2521.87     2551.47     33.30 o 
  -8   2   0     2702.03     2577.68     23.91 o 
  -6   2   0      410.51      452.39      3.70 o 
  -4   2   0     1363.16     1380.42     10.46 o 
  -2   2   0    22090.24    21073.96    150.55 o 
   0   2   0      122.53      112.40      1.14 o 
   2   2   0    22087.70    20763.40    149.42 o 
   4   2   0     1355.40     1356.88     10.03 o 
   6   2   0      411.44      439.68      3.63 o 
   8   2   0     2728.42     2550.60     21.94 o 
  10   2   0     2519.00     2540.27     27.29 o 
  12   2   0       40.06       34.93      2.25 o 
  14   2   0     1125.67     1089.11     16.05 o 
  16   2   0     1481.38     1454.45     25.75 o 
  18   2   0      241.00      230.74      8.45 o 
 -19   3   0      196.51      236.91     11.64 o 
 -17   3   0       92.32      109.60      6.09 o 
 -15   3   0     3189.97     3314.96     51.18 o 
 -13   3   0     1478.24     1480.19     20.21 o 
 -11   3   0      534.70      495.05      8.35 o 
  -9   3   0     1337.74     1307.24     16.71 o 
  -7   3   0      439.77      446.90      5.17 o 
  -5   3   0    11723.42    11969.36     85.07 o 
  -3   3   0     2090.13     2098.99     13.82 o 
  -1   3   0     7248.55     7355.75     46.72 o 
   1   3   0     7274.90     7363.73     48.51 o 
   3   3   0     2095.99     2097.28     14.97 o 
   5   3   0    11725.64    11750.97     98.24 o 
   7   3   0      443.26      445.74      4.81 o 
   9   3   0     1329.84     1322.35     14.10 o 
  11   3   0      529.55      483.76      6.96 o 
  13   3   0     1474.35     1450.32     21.18 o 
  15   3   0     3192.87     3256.75     53.48 o 
  17   3   0       92.86       96.05      4.31 o 
 -18   4   0       60.89       68.46      7.97 o 
 -16   4   0       43.52       51.11      4.41 o 
 -14   4   0      746.17      765.20     14.88 o 
 -12   4   0     1935.06     1932.01     23.55 o 
 -10   4   0      341.16      357.01      6.90 o 
  -8   4   0      382.29      418.22      7.02 o 
  -6   4   0     1439.64     1519.75     15.94 o 
  -4   4   0      889.48      950.07      9.19 o 
  -2   4   0     3527.08     3492.45     26.46 o 
   0   4   0     2271.55     2234.10     16.92 o 
   2   4   0     3508.79     3463.86     30.69 o 
   4   4   0      889.39      947.83      9.91 o 
   6   4   0     1442.82     1504.09     15.18 o 
   8   4   0      387.00      418.45      5.37 o 
  10   4   0      346.95      357.73      5.16 o 
  12   4   0     1941.88     1900.05     22.92 o 
  14   4   0      743.57      747.22     16.18 o 
  16   4   0       41.40       43.30      3.23 o 
  18   4   0       62.37       59.00      6.90 o 
 -17   5   0       43.24       41.37      3.18 o 
 -15   5   0      193.07      193.32      6.96 o 
 -13   5   0      360.14      393.00      9.30 o 
 -11   5   0     2550.15     2574.58     32.00 o 
  -9   5   0     1068.12     1017.68     12.86 o 
  -7   5   0      194.96      197.27      4.07 o 
  -5   5   0       76.07       85.53      2.52 o 
  -3   5   0     1282.46     1246.49     17.10 o 
  -1   5   0      834.53      806.73     10.31 o 
   1   5   0      832.92      814.28     10.46 o 
   3   5   0     1296.50     1291.61     14.21 o 
   5   5   0       73.02       77.89      2.50 o 
   7   5   0      191.48      190.73      4.10 o 
   9   5   0     1056.84      978.90     16.80 o 
  11   5   0     2557.90     2517.37     29.95 o 
  13   5   0      360.47      396.74     12.48 o 
  15   5   0      191.64      183.80      6.28 o 
  17   5   0       43.16       41.47      5.93 o 
 -16   6   0      161.88      194.74      9.45 o 
 -14   6   0       81.34       93.06      7.28 o 
 -12   6   0      616.80      670.59     20.74 o 
 -10   6   0     1297.69     1364.16     21.54 o 
  -8   6   0        7.83        5.12      1.63 o 
  -6   6   0       38.15       35.74      2.09 o 
  -4   6   0      789.92      768.37     14.30 o 
  -2   6   0     1309.94     1252.99     18.57 o 
   0   6   0     1127.88     1126.37     20.22 o 
   2   6   0     1310.08     1222.90     18.59 o 
   4   6   0      781.30      756.96      9.81 o 
   6   6   0       37.11       40.01      1.81 o 
   8   6   0        7.89        6.42      1.24 o 
  10   6   0     1305.44     1343.74     18.03 o 
  12   6   0      616.23      645.04     11.84 o 
  14   6   0       81.87       89.83      4.60 o 
  16   6   0      161.33      169.13     10.20 o 
 -13   7   0      605.16      606.90     14.43 o 
 -11   7   0       53.37       74.28      5.66 o 
  -9   7   0      370.53      368.47     14.18 o 
  -7   7   0      256.03      245.44      7.61 o 
  -5   7   0      765.28      749.77     14.95 o 
  -3   7   0     1247.61     1203.85     22.62 o 
  -1   7   0       51.55       56.24      2.81 o 
   1   7   0       52.15       55.39      2.70 o 
   3   7   0     1247.82     1196.90     14.75 o 
   5   7   0      764.86      742.05     10.13 o 
   7   7   0      252.30      227.41      7.05 o 
   9   7   0      373.59      365.16      7.92 o 
  11   7   0       52.83       54.82      3.36 o 
  13   7   0      605.49      596.10     15.00 o 
  15   7   0      112.48      103.60      7.64 o 
 -12   8   0      194.93      216.80      9.22 o 
 -10   8   0        7.94       17.50      4.76 o 
  -8   8   0      238.62      233.89      8.23 o 
  -6   8   0      327.33      336.77     22.74 o 
  -4   8   0      599.37      576.22     77.09 o 
  -2   8   0     1298.98     1241.53     33.48 o 
   0   8   0      309.43      291.56      8.00 o 
   2   8   0     1291.87     1248.97     74.42 o 
   4   8   0      596.23      612.15     14.07 o 
   6   8   0      329.16      330.62      7.82 o 
   8   8   0      237.47      236.97      7.67 o 
  10   8   0        8.70       14.26      2.74 o 
  12   8   0      196.87      201.47      7.47 o 
  -9   9   0       50.72       44.81      5.24 o 
  -7   9   0      227.47      238.16     12.51 o 
  -5   9   0      129.65      144.22      6.95 o 
  -3   9   0      130.23      125.17     18.00 o 
  -1   9   0      221.86      228.01      9.13 o 
   1   9   0      219.98      218.91      7.26 o 
   3   9   0      127.18      112.76      6.37 o 
   5   9   0      126.71      139.42     12.02 o 
   7   9   0      225.27      229.41      7.52 o 
   9   9   0       48.88       48.58      4.37 o 
  -4  10   0      252.84      284.11     12.87 o 
  -2  10   0      207.76      221.54     10.34 o 
   0  10   0       13.18       11.13      2.99 o 
   2  10   0      206.42      243.01      8.74 o 
   4  10   0      251.76      242.28     10.12 o 
 -19   1   1       94.83      110.87      8.89 o 
 -17   1   1      462.96      444.30     12.83 o 
 -15   1   1      441.36      441.10      8.53 o 
 -13   1   1      196.62      185.93      6.59 o 
 -11   1   1      228.95      216.22      5.21 o 
  -9   1   1     2606.56     2624.24     32.70 o 
  -7   1   1     7577.50     7527.33     59.27 o 
  -5   1   1     4058.87     3842.66     40.80 o 
  -3   1   1     1815.12     1646.43      9.42 o 
  -1   1   1     9011.31     8825.52     77.53 o 
   1   1   1     2567.87     2353.08     17.96 o 
   3   1   1      600.13      567.55      4.84 o 
   5   1   1     1926.08     1948.72     13.50 o 
   7   1   1     1513.99     1559.87     14.33 o 
   9   1   1     2872.29     2820.48     28.19 o 
  11   1   1      184.19      194.03      5.45 o 
  13   1   1      514.96      496.10      8.61 o 
  15   1   1        0.38        0.59      1.81 o 
  17   1   1      152.86      138.68      5.69 o 
 -20   2   1      295.26      315.17     17.25 o 
 -18   2   1      163.51      171.81      6.16 o 
 -16   2   1      597.90      563.00     14.60 o 
 -14   2   1      814.01      787.38     11.38 o 
 -12   2   1     1099.66     1048.87     20.61 o 
 -10   2   1      655.78      660.30      8.89 o 
  -8   2   1      974.29     1084.53     11.97 o 
  -6   2   1       59.84       76.87      2.01 o 
  -4   2   1      520.83      532.09      3.72 o 
  -2   2   1     3567.30     3439.80     19.57 o 
   0   2   1     4429.87     4220.35     30.30 o 
   2   2   1     5240.81     5050.49     40.69 o 
   4   2   1     3229.74     3055.90     22.40 o 
   6   2   1       96.58      110.10      1.63 o 
   8   2   1      160.75      188.15      2.44 o 
  10   2   1      499.82      508.64      7.77 o 
  12   2   1       17.34       23.22      1.69 o 
  14   2   1     1762.65     1690.67     24.70 o 
  16   2   1      773.06      795.50     14.95 o 
  18   2   1      265.64      237.62     14.23 o 
 -19   3   1      193.83      214.87     22.29 o 
 -17   3   1       80.50      101.98      5.61 o 
 -15   3   1      171.22      188.11      7.98 o 
 -13   3   1      118.69      132.26      4.80 o 
 -11   3   1      320.51      349.85      7.46 o 
  -9   3   1      321.69      347.71      9.11 o 
  -7   3   1      506.91      570.30      6.67 o 
  -5   3   1     2264.14     2441.94     18.81 o 
  -3   3   1     2909.76     2903.65     19.25 o 
  -1   3   1     1016.47     1091.17      7.73 o 
   1   3   1     3418.51     3617.21     31.04 o 
   3   3   1     4618.18     4639.42     34.50 o 
   5   3   1     3546.16     3693.80     35.62 o 
   7   3   1     1575.44     1653.70     17.47 o 
   9   3   1      263.65      229.60      3.52 o 
  11   3   1       27.90       27.14      1.55 o 
  13   3   1      762.13      736.41     11.22 o 
  15   3   1     1862.50     1919.20     38.82 o 
  17   3   1      391.72      372.59     12.32 o 
 -18   4   1        2.30        5.51      3.62 o 
 -16   4   1      364.04      380.47     13.03 o 
 -14   4   1       50.82       47.01      4.32 o 
 -12   4   1      514.78      513.85      8.60 o 
 -10   4   1      326.20      315.63      7.04 o 
  -8   4   1      100.81      119.07      2.90 o 
  -6   4   1     1343.53     1344.62     14.78 o 
  -4   4   1      295.64      349.20      4.21 o 
  -2   4   1      421.17      419.12      4.64 o 
   0   4   1     3723.00     3879.46     38.52 o 
   2   4   1     4054.77     4416.88     41.96 o 
   4   4   1      315.95      351.13      4.23 o 
   6   4   1     1478.48     1562.85     14.65 o 
   8   4   1      360.89      376.65      5.37 o 
  10   4   1      359.51      346.96      4.88 o 
  12   4   1       44.33       34.86      2.17 o 
  14   4   1      147.28      149.46      4.96 o 
  16   4   1      100.60       99.96      4.62 o 
  18   4   1      318.02      327.95     15.49 o 
 -17   5   1       11.70       11.21      3.96 o 
 -15   5   1       42.84       56.27      5.34 o 
 -13   5   1      851.16      874.98     21.33 o 
 -11   5   1     2243.78     2311.89     33.53 o 
  -9   5   1     1727.79     1732.44     23.37 o 
  -7   5   1     1902.30     1910.82     21.24 o 
  -5   5   1      379.83      397.16      5.50 o 
  -3   5   1      867.69      935.86     11.76 o 
  -1   5   1      725.44      816.99     12.41 o 
   1   5   1      978.34      953.20      9.98 o 
   3   5   1     1289.72     1250.29     16.59 o 
   5   5   1       95.71       87.24      2.27 o 
   7   5   1      347.64      344.13      4.92 o 
   9   5   1      830.38      817.34      9.88 o 
  11   5   1     3112.03     3053.50     36.00 o 
  13   5   1      136.93      144.41      6.14 o 
  15   5   1      696.46      725.50     23.35 o 
  17   5   1       67.75       77.41      7.59 o 
 -16   6   1      441.95      497.48     15.77 o 
 -14   6   1      237.17      244.62      8.27 o 
 -12   6   1      312.77      287.87      9.01 o 
 -10   6   1      547.03      536.92     11.50 o 
  -8   6   1      712.03      777.84     11.77 o 
  -6   6   1      111.99      129.30      4.32 o 
  -4   6   1      125.62      125.24      4.78 o 
  -2   6   1      163.63      165.05      3.69 o 
   0   6   1      233.26      248.44      4.27 o 
   2   6   1     1554.18     1539.10     27.35 o 
   4   6   1       20.73       22.92      1.91 o 
   6   6   1      518.02      497.74      6.51 o 
   8   6   1      617.65      601.89      8.06 o 
  10   6   1     1341.92     1312.62     19.59 o 
  12   6   1        7.34        4.01      1.93 o 
  14   6   1       44.21       49.24      5.72 o 
  16   6   1      482.05      514.55     21.17 o 
 -15   7   1       39.62       49.34      4.33 o 
 -13   7   1       65.33       76.16      5.79 o 
 -11   7   1      477.24      487.71     12.76 o 
  -9   7   1      121.00      125.96      5.57 o 
  -7   7   1      160.53      154.79      4.54 o 
  -5   7   1     1337.06     1348.91     18.88 o 
  -3   7   1      121.44      127.09      3.63 o 
  -1   7   1       18.24       22.43      1.84 o 
   1   7   1      553.81      590.96      8.91 o 
   3   7   1       14.50       19.99      2.09 o 
   5   7   1      211.19      208.40      4.30 o 
   7   7   1       48.99       50.41      3.08 o 
   9   7   1      661.27      643.34     11.33 o 
  11   7   1      143.07      147.64      6.17 o 
  13   7   1      376.47      348.53     11.67 o 
 -12   8   1       40.14       45.90      7.90 o 
 -10   8   1      225.05      253.77     13.63 o 
  -8   8   1      565.60      575.42     15.86 o 
  -6   8   1      219.04      250.05     19.15 o 
  -4   8   1      517.48      488.43     15.48 o 
  -2   8   1       46.50       35.87      3.89 o 
   0   8   1      839.01      844.35     19.56 o 
   2   8   1      863.16      854.94     27.36 o 
   4   8   1     1097.86     1099.71     23.38 o 
   6   8   1     1580.53     1552.97     28.61 o 
   8   8   1      281.13      255.81      8.74 o 
  10   8   1      254.86      271.31      6.68 o 
  12   8   1      158.35      170.66     11.92 o 
  -9   9   1       82.58       93.42      6.67 o 
  -7   9   1      271.15      303.50     14.08 o 
  -5   9   1       49.09       52.00      6.24 o 
  -3   9   1      117.44      138.67      9.80 o 
  -1   9   1      378.79      393.45     18.09 o 
   1   9   1      133.23      120.37      6.27 o 
   3   9   1       45.91       42.20      5.19 o 
   5   9   1      240.89      263.29      8.73 o 
   7   9   1      100.50      110.48      8.52 o 
   9   9   1       47.43       34.64      9.92 o 
  -4  10   1       98.25       95.47      5.47 o 
  -2  10   1       64.29       68.46      4.78 o 
   0  10   1      151.07      169.51      7.88 o 
   2  10   1      217.99      256.52     10.35 o 
 -20   0   2      148.60      141.81     13.30 o 
 -18   0   2      536.45      487.18     26.88 o 
 -16   0   2      311.49      318.49     14.53 o 
 -14   0   2      231.20      255.41     10.18 o 
 -12   0   2     1141.92     1105.63     46.61 o 
 -10   0   2     2722.84     2704.16     71.00 o 
  -8   0   2     4023.15     4082.74     72.54 o 
  -6   0   2      677.29      626.82     13.38 o 
  -4   0   2    11773.37    11393.56    134.99 o 
  -2   0   2    26091.80    22976.53    507.14 o 
   0   0   2     1680.88     1765.54     24.11 o 
   2   0   2    11158.50    11158.48    141.46 o 
   4   0   2    13366.44    13242.64    150.98 o 
   6   0   2      793.99      766.52     10.17 o 
   8   0   2     4414.51     4366.01     54.65 o 
  10   0   2      409.41      435.58     12.52 o 
  12   0   2       31.66       35.45      3.15 o 
  14   0   2      533.95      537.23     12.04 o 
  16   0   2      217.89      224.43      8.59 o 
 -19   1   2      575.05      594.25     29.94 o 
 -17   1   2      257.89      247.36      8.47 o 
 -15   1   2      575.94      576.08     12.10 o 
 -13   1   2      638.35      603.34     14.90 o 
 -11   1   2      267.87      247.57      5.78 o 
  -9   1   2       34.72       51.48      2.48 o 
  -7   1   2     1431.17     1508.83     19.17 o 
  -5   1   2     1949.65     1820.26     14.26 o 
  -3   1   2      303.74      313.00      3.68 o 
  -1   1   2    11129.51    11252.23    112.47 o 
   1   1   2     1368.57     1337.73     14.25 o 
   3   1   2     3704.54     3636.04     32.10 o 
   5   1   2     1956.01     2060.93     19.83 o 
   7   1   2      405.00      424.96      4.77 o 
   9   1   2     1207.33     1189.99     13.79 o 
  11   1   2       51.21       46.76      2.18 o 
  13   1   2      375.52      383.73      6.52 o 
  15   1   2        9.11       10.12      1.82 o 
  17   1   2      227.15      203.24      8.40 o 
 -20   2   2       62.15       57.85     16.28 o 
 -18   2   2        8.19       11.99      4.32 o 
 -16   2   2     1685.77     1693.54     30.83 o 
 -14   2   2     1449.59     1460.39     21.23 o 
 -12   2   2      438.98      445.07     11.76 o 
 -10   2   2      546.67      569.91      7.54 o 
  -8   2   2     5731.86     5691.16     54.03 o 
  -6   2   2      275.81      307.94      4.20 o 
  -4   2   2     1093.60     1049.72      9.29 o 
  -2   2   2     4281.92     4205.15     35.42 o 
   0   2   2     1211.61     1228.66     10.55 o 
   2   2   2     2660.41     2721.74     34.61 o 
   4   2   2     3945.81     3885.73     31.97 o 
   6   2   2     7200.26     7223.62     65.90 o 
   8   2   2      182.88      175.87      2.80 o 
  10   2   2     1123.32     1056.68     18.06 o 
  12   2   2      307.53      283.41      6.75 o 
  14   2   2      232.43      227.30      5.16 o 
  16   2   2      146.70      138.05      6.77 o 
  18   2   2      288.13      307.79     15.65 o 
 -19   3   2      108.46      117.18      8.07 o 
 -17   3   2      550.87      525.75     18.79 o 
 -15   3   2      238.77      260.63     10.68 o 
 -13   3   2      191.37      202.56      4.98 o 
 -11   3   2      876.75      863.75     13.67 o 
  -9   3   2      295.63      294.48      5.23 o 
  -7   3   2     2518.67     2658.47     38.19 o 
  -5   3   2      852.17      887.50     10.03 o 
  -3   3   2      596.16      575.81      6.24 o 
  -1   3   2      579.41      604.23      5.61 o 
   1   3   2     2735.98     2771.10     24.14 o 
   3   3   2     6068.84     6320.39     58.29 o 
   5   3   2      870.91      875.88      8.62 o 
   7   3   2      134.93      134.11      2.28 o 
   9   3   2      196.98      193.52      5.46 o 
  11   3   2      493.23      490.13      7.54 o 
  13   3   2      417.98      416.09      6.87 o 
  15   3   2      637.89      649.29     14.70 o 
  17   3   2      146.76      144.10     11.77 o 
 -18   4   2      523.44      502.41     21.98 o 
 -16   4   2      190.20      169.08     13.78 o 
 -14   4   2     1191.96     1243.17     26.27 o 
 -12   4   2      906.79      907.78     16.54 o 
 -10   4   2      950.43      921.40     18.93 o 
  -8   4   2      147.80      144.18      3.65 o 
  -6   4   2      905.49      978.29     11.62 o 
  -4   4   2     2241.06     2326.10     21.84 o 
  -2   4   2     4456.54     4502.92     41.86 o 
   0   4   2     2781.44     2876.76     27.42 o 
   2   4   2     2208.11     2445.84     31.15 o 
   4   4   2     2006.02     2035.04     18.15 o 
   6   4   2      186.20      194.42      3.14 o 
   8   4   2     3488.91     3389.15     34.78 o 
  10   4   2     1736.11     1686.28     23.77 o 
  12   4   2     1038.30     1066.14     15.27 o 
  14   4   2      171.47      143.21      4.73 o 
  16   4   2      505.31      495.55     16.88 o 
  18   4   2       32.45       35.96      5.47 o 
 -17   5   2      110.54      155.88     13.67 o 
 -15   5   2      252.97      258.64     18.64 o 
 -13   5   2      470.19      494.52     13.50 o 
 -11   5   2      107.63      123.06      4.18 o 
  -9   5   2      213.68      220.28      5.85 o 
  -7   5   2       71.06       85.21      3.51 o 
  -5   5   2     1942.01     1912.49     22.04 o 
  -3   5   2       67.59       75.22      2.31 o 
  -1   5   2     2825.79     2864.92     34.11 o 
   1   5   2     1162.17     1162.71     11.12 o 
   3   5   2      744.71      776.28      9.81 o 
   5   5   2      872.65      849.68      9.80 o 
   7   5   2      436.81      420.57      5.95 o 
   9   5   2      629.48      600.77      9.96 o 
  11   5   2      378.61      401.51      7.38 o 
  13   5   2      474.73      503.96      9.58 o 
  15   5   2       53.28       54.07      5.94 o 
  17   5   2       10.41        2.00      3.55 o 
 -16   6   2      259.16      289.70     10.72 o 
 -14   6   2      105.93      102.48     16.37 o 
 -12   6   2      111.78      107.50      6.09 o 
 -10   6   2      466.96      460.61      9.83 o 
  -8   6   2      212.72      211.47      5.80 o 
  -6   6   2      309.64      309.78      5.44 o 
  -4   6   2       35.30       32.08      1.91 o 
  -2   6   2      972.37      903.59     18.96 o 
   0   6   2      133.18      137.21      4.85 o 
   2   6   2      934.58      956.08     11.58 o 
   4   6   2      654.14      663.13     10.09 o 
   6   6   2     1699.78     1601.99     19.27 o 
   8   6   2      543.57      554.49      9.14 o 
  10   6   2       12.40       16.61      2.03 o 
  12   6   2      140.03      152.93      4.78 o 
  14   6   2      358.10      368.68     10.48 o 
 -15   7   2      111.97      130.59      6.23 o 
 -13   7   2       10.61       10.58      9.29 o 
 -11   7   2       30.74       45.62      5.11 o 
  -9   7   2      157.76      166.18      6.61 o 
  -7   7   2       22.09       21.12      2.98 o 
  -5   7   2      633.67      659.56     11.88 o 
  -3   7   2     1566.51     1557.64     21.95 o 
  -1   7   2      986.38      963.43     13.19 o 
   1   7   2      668.30      670.23     13.07 o 
   3   7   2      175.51      202.46     10.15 o 
   5   7   2      251.75      245.52      7.95 o 
   7   7   2      520.94      505.06      9.46 o 
   9   7   2        2.98        2.74      1.68 o 
  11   7   2      201.41      205.41      6.61 o 
  13   7   2       19.83       19.44      3.63 o 
 -12   8   2      319.36      333.38     10.76 o 
 -10   8   2      114.63      129.75     11.00 o 
  -8   8   2       27.25       33.43      6.17 o 
  -6   8   2      113.06       58.80     11.54 o 
  -4   8   2      255.87      271.81     10.39 o 
  -2   8   2       59.18       48.05      4.66 o 
   0   8   2      234.17      230.36      9.25 o 
   2   8   2      242.11      217.85      7.89 o 
   4   8   2      347.95      385.40      9.65 o 
   6   8   2        4.07        7.29      1.98 o 
   8   8   2      385.87      392.35      8.84 o 
  10   8   2       32.13       34.78      3.47 o 
  -9   9   2      246.78      294.29     12.22 o 
  -7   9   2      176.94      187.05      9.87 o 
  -5   9   2      468.57      554.35     21.93 o 
  -3   9   2      523.67      557.14     17.98 o 
  -1   9   2       85.17       71.79      5.76 o 
   1   9   2       89.93       93.99      4.57 o 
   3   9   2        7.98        8.81      3.52 o 
   5   9   2       52.35       54.59      6.65 o 
   7   9   2       58.45       58.61     20.93 o 
 -19   1   3      131.25      149.07     10.31 o 
 -17   1   3       93.02      103.32      8.02 o 
 -15   1   3      490.35      476.03      8.80 o 
 -13   1   3      112.07      120.53      4.76 o 
 -11   1   3     1699.24     1583.20     37.30 o 
  -9   1   3      754.17      828.51     13.48 o 
  -7   1   3      988.77     1053.40     12.67 o 
  -5   1   3      300.80      300.81      3.40 o 
  -3   1   3     6016.66     5870.95     65.59 o 
  -1   1   3    22045.90    21895.22    303.23 o 
   1   1   3    40803.91    40754.80    750.81 o 
   3   1   3     4671.38     4693.51     54.35 o 
   5   1   3     2114.61     2133.20     25.26 o 
   7   1   3     1080.03     1024.41     11.97 o 
   9   1   3      526.49      487.64      8.46 o 
  11   1   3       27.74       35.11      1.83 o 
  13   1   3       18.75       16.36      2.07 o 
  15   1   3      439.54      419.50      8.57 o 
  17   1   3      797.89      726.72     19.52 o 
 -20   2   3       56.23       56.78      5.71 o 
 -18   2   3      279.16      281.91     11.60 o 
 -16   2   3     1371.63     1337.11     37.75 o 
 -14   2   3      698.66      710.17     13.08 o 
 -12   2   3      430.78      412.32     13.73 o 
 -10   2   3      673.41      696.01     12.67 o 
  -8   2   3     3755.84     3866.37     43.60 o 
  -6   2   3     2776.80     2756.68     32.12 o 
  -4   2   3     2543.27     2484.44     25.70 o 
  -2   2   3     1358.35     1343.56     13.53 o 
   0   2   3     2272.50     2411.24     28.70 o 
   2   2   3     6972.35     7067.66     68.31 o 
   4   2   3     1846.04     1820.51     21.55 o 
   6   2   3     1288.32     1280.40     13.80 o 
   8   2   3     1022.21      953.46     14.32 o 
  10   2   3     1213.56     1136.00     13.86 o 
  12   2   3      402.68      394.22      7.10 o 
  14   2   3      852.85      894.85     14.08 o 
  16   2   3       54.28       50.74      4.36 o 
  18   2   3      341.85      347.75     16.98 o 
 -19   3   3      278.21      281.82      9.54 o 
 -17   3   3      342.45      321.14      9.63 o 
 -15   3   3      192.36      214.91      9.68 o 
 -13   3   3     1109.70     1090.66     21.92 o 
 -11   3   3      146.93      155.61      4.99 o 
  -9   3   3      268.42      286.44      5.50 o 
  -7   3   3     4859.71     5014.06     57.80 o 
  -5   3   3      460.56      484.39      6.89 o 
  -3   3   3      983.06     1013.07     13.45 o 
  -1   3   3     2491.57     2526.27     28.08 o 
   1   3   3      655.56      688.50      8.44 o 
   3   3   3      937.84     1045.63     10.97 o 
   5   3   3     2509.28     2517.96     27.65 o 
   7   3   3      818.82      827.86     10.87 o 
   9   3   3     1661.02     1515.78     18.02 o 
  11   3   3      921.00      905.49     14.07 o 
  13   3   3     2580.31     2583.37     35.12 o 
  15   3   3      196.43      189.03      6.12 o 
  17   3   3      107.99      111.63     10.11 o 
 -18   4   3       91.91      111.98      8.79 o 
 -16   4   3      259.89      267.74     16.62 o 
 -14   4   3     1034.26     1037.33     30.87 o 
 -12   4   3      746.49      753.61     13.69 o 
 -10   4   3      754.09      699.09     17.97 o 
  -8   4   3     1177.02     1195.24     18.02 o 
  -6   4   3     1530.22     1583.21     18.86 o 
  -4   4   3     2302.61     2266.90     26.80 o 
  -2   4   3      614.94      625.46      7.33 o 
   0   4   3     2001.07     1984.22     19.76 o 
   2   4   3       93.60      121.36      2.41 o 
   4   4   3     1399.93     1525.74     17.61 o 
   6   4   3      546.21      531.66      7.11 o 
   8   4   3      285.52      257.61      4.41 o 
  10   4   3     2553.19     2450.50     27.30 o 
  12   4   3      939.07      960.86     16.02 o 
  14   4   3       77.56       75.36      4.33 o 
  16   4   3      157.81      170.84     11.55 o 
 -17   5   3      115.52      125.56      6.81 o 
 -15   5   3      903.55      992.80     34.53 o 
 -13   5   3     1143.80     1142.45     25.60 o 
 -11   5   3      376.76      382.85     12.28 o 
  -9   5   3       13.67       18.51      2.16 o 
  -7   5   3      732.56      733.36     14.93 o 
  -5   5   3        1.19        2.79      1.17 o 
  -3   5   3     1258.28     1307.65     15.77 o 
  -1   5   3      403.44      362.64      5.65 o 
   1   5   3      174.55      178.54      3.60 o 
   3   5   3      917.25      902.81     13.80 o 
   5   5   3      725.33      727.37      9.74 o 
   7   5   3     1027.38     1036.69     12.27 o 
   9   5   3     1136.99     1138.21     16.84 o 
  11   5   3        8.36        7.40      2.18 o 
  13   5   3       24.71       27.41      2.79 o 
  15   5   3      247.61      266.15     11.47 o 
 -16   6   3      208.20      229.65      8.54 o 
 -14   6   3       90.13       91.01      5.66 o 
 -12   6   3      951.39      953.77     19.70 o 
 -10   6   3      827.37      891.21     18.95 o 
  -8   6   3      159.02      157.26      5.07 o 
  -6   6   3     1252.27     1255.52     19.68 o 
  -4   6   3      453.07      416.95      8.68 o 
  -2   6   3     1002.89     1019.49     19.13 o 
   0   6   3      373.97      376.33      7.12 o 
   2   6   3      989.65      982.85     19.54 o 
   4   6   3       10.05        5.20      1.55 o 
   6   6   3      380.87      378.90      6.51 o 
   8   6   3      118.41      120.98      5.57 o 
  10   6   3       37.09       25.34      2.73 o 
  12   6   3      178.33      179.51      6.71 o 
  14   6   3      215.31      215.07      9.69 o 
 -15   7   3       14.18       12.26      4.72 o 
 -13   7   3        8.75        6.57      3.09 o 
 -11   7   3      266.32      260.25      9.22 o 
  -9   7   3     1280.14     1389.44     34.44 o 
  -7   7   3      175.97      176.84     15.63 o 
  -5   7   3     1639.68     1644.18     30.47 o 
  -3   7   3      717.76      700.31     12.52 o 
  -1   7   3      169.52      183.93      8.51 o 
   1   7   3      213.15      209.36      5.36 o 
   3   7   3      209.90      219.76      6.81 o 
   5   7   3       32.84       32.77      2.49 o 
   7   7   3      460.90      465.63      9.51 o 
   9   7   3      495.55      503.60     11.44 o 
  11   7   3      172.63      170.16      6.78 o 
  13   7   3       34.21       26.31      5.09 o 
 -12   8   3      204.80      236.34     13.52 o 
 -10   8   3      118.52      120.22      6.11 o 
  -8   8   3      810.10      824.12     17.54 o 
  -6   8   3      160.81      154.03      6.57 o 
  -4   8   3       19.81       17.26      3.27 o 
  -2   8   3       15.99       16.45      3.74 o 
   0   8   3      509.88      492.31     10.49 o 
   2   8   3      411.93      457.33     18.82 o 
   4   8   3     1095.86     1160.38     28.21 o 
   6   8   3      154.47      164.42     11.47 o 
   8   8   3      218.87      221.84     20.18 o 
  10   8   3        9.44       15.28      5.51 o 
  -5   9   3       69.91       88.67      5.28 o 
  -3   9   3      305.56      343.20     13.62 o 
  -1   9   3      404.66      403.47     14.72 o 
   1   9   3      136.02       95.64     17.88 o 
   3   9   3      171.66      184.42     43.30 o 
   5   9   3      101.00      105.19     22.42 o 
   7   9   3       63.97       66.52     12.36 o 
 -20   0   4      118.55      155.00     12.02 o 
 -18   0   4      558.97      547.19     41.08 o 
 -16   0   4      665.51      639.36     33.17 o 
 -14   0   4     1995.25     1972.65     40.08 o 
 -12   0   4       57.53       44.46      4.85 o 
 -10   0   4      934.63      921.12     15.63 o 
  -8   0   4     1709.56     1696.82     35.59 o 
  -6   0   4     7982.73     8509.34    174.53 o 
  -4   0   4     2067.36     2292.29     51.45 o 
  -2   0   4     1619.72     1774.30     40.03 o 
   0   0   4     4492.91     4522.59     65.28 o 
   2   0   4       55.01       53.47      4.32 o 
   4   0   4     1749.98     1772.82     26.47 o 
   6   0   4     4244.75     4079.52     72.42 o 
   8   0   4     2438.77     2638.93     48.83 o 
  10   0   4     5186.21     5319.56     87.93 o 
  12   0   4      535.34      493.88      8.21 o 
  14   0   4       75.21       75.96      4.55 o 
  16   0   4     1432.18     1421.90     30.54 o 
  18   0   4     1102.80     1119.55     40.73 o 
 -19   1   4       46.78       46.53      6.00 o 
 -17   1   4      178.27      166.99      9.87 o 
 -15   1   4     1499.69     1482.86     35.89 o 
 -13   1   4     3057.43     2738.28     68.18 o 
 -11   1   4      570.26      561.61     10.27 o 
  -9   1   4      278.09      310.97      8.26 o 
  -7   1   4     4826.04     5063.78     55.50 o 
  -5   1   4     6228.03     6359.75     81.58 o 
  -3   1   4      120.65      137.78      4.69 o 
  -1   1   4    10204.28    10838.66    120.60 o 
   1   1   4    12182.33    13100.02    141.00 o 
   3   1   4     3642.73     3849.15     43.97 o 
   5   1   4     1070.31     1014.09     13.11 o 
   7   1   4      304.45      281.01      5.77 o 
   9   1   4     1586.10     1659.93     20.07 o 
  11   1   4     1334.60     1337.51     13.52 o 
  13   1   4      318.35      322.25      4.73 o 
  15   1   4     1619.89     1628.58     22.79 o 
  17   1   4      703.15      663.28     14.45 o 
 -20   2   4      140.78      147.82      8.12 o 
 -18   2   4       29.36       37.30      9.30 o 
 -16   2   4      261.69      243.30     10.35 o 
 -14   2   4     1969.03     1848.44     46.90 o 
 -12   2   4     1869.40     1682.43     47.65 o 
 -10   2   4      416.52      481.54      8.30 o 
  -8   2   4      175.03      193.33      4.99 o 
  -6   2   4     3467.56     3528.31     52.17 o 
  -4   2   4      911.62      933.52     12.77 o 
  -2   2   4     1785.59     1966.61     28.19 o 
   0   2   4    13192.01    13912.50    159.12 o 
   2   2   4    23099.89    23706.11    285.05 o 
   4   2   4     1387.08     1543.22     20.24 o 
   6   2   4      736.44      727.27      9.23 o 
   8   2   4     1133.63     1104.98     15.64 o 
  10   2   4      618.96      611.42      7.38 o 
  12   2   4      642.51      642.16      7.26 o 
  14   2   4     1949.00     1983.59     26.15 o 
  16   2   4      345.04      335.81      9.52 o 
  18   2   4       64.94       56.08      6.71 o 
 -19   3   4       82.48       70.70      6.30 o 
 -17   3   4      111.78      108.73      5.92 o 
 -15   3   4     1168.90     1057.48     23.13 o 
 -13   3   4       65.27       68.02      5.38 o 
 -11   3   4      638.92      622.54     18.42 o 
  -9   3   4      216.38      244.00      6.55 o 
  -7   3   4      433.27      450.31      8.19 o 
  -5   3   4     2369.70     2453.29     41.10 o 
  -3   3   4      466.25      442.40      7.74 o 
  -1   3   4      673.28      678.45      9.58 o 
   1   3   4     9009.29     9351.02    110.60 o 
   3   3   4     2667.23     2720.11     30.15 o 
   5   3   4      471.41      475.82      6.69 o 
   7   3   4      257.54      265.25      6.69 o 
   9   3   4      316.97      304.36      4.49 o 
  11   3   4      507.12      517.65      5.95 o 
  13   3   4        6.53        6.31      1.95 o 
  15   3   4      335.68      316.94      8.61 o 
  17   3   4       19.04       19.80      5.11 o 
 -18   4   4      569.68      628.49     27.47 o 
 -16   4   4      244.86      267.23      8.43 o 
 -14   4   4     1007.42      982.61     34.80 o 
 -12   4   4      175.00      194.81      9.77 o 
 -10   4   4      614.78      578.60     17.64 o 
  -8   4   4     1483.80     1422.18     28.05 o 
  -6   4   4     1302.64     1190.94     18.62 o 
  -4   4   4      232.53      230.04      4.27 o 
  -2   4   4      819.75      770.89      9.90 o 
   0   4   4     1131.82     1123.61     13.98 o 
   2   4   4     1625.27     1566.59     17.81 o 
   4   4   4     4460.24     4316.45     52.63 o 
   6   4   4     2074.36     2136.40     23.93 o 
   8   4   4      935.21      946.42     10.26 o 
  10   4   4     2606.36     2613.16     27.12 o 
  12   4   4     1338.68     1365.38     21.43 o 
  14   4   4      555.52      609.90     13.28 o 
  16   4   4      426.99      499.41     20.95 o 
 -17   5   4      502.04      589.10     25.93 o 
 -15   5   4       63.20       63.45      4.50 o 
 -13   5   4      755.06      734.68     18.56 o 
 -11   5   4      118.10      126.27     10.75 o 
  -9   5   4       58.53       59.33      4.69 o 
  -7   5   4      674.66      645.07     17.08 o 
  -5   5   4      517.06      499.49      9.71 o 
  -3   5   4      687.28      690.55      9.67 o 
  -1   5   4      809.59      835.93     11.87 o 
   1   5   4      136.61      127.35      2.94 o 
   3   5   4     1477.46     1458.84     15.85 o 
   5   5   4      938.15      902.53      9.90 o 
   7   5   4      503.72      465.51      6.21 o 
   9   5   4       26.19       24.06      2.04 o 
  11   5   4      505.37      493.69      9.42 o 
  13   5   4      100.90       99.70      4.58 o 
  15   5   4      171.89      177.79      8.94 o 
 -16   6   4      312.34      349.82     17.58 o 
 -14   6   4       41.81       27.36      5.67 o 
 -12   6   4      947.75     1002.02     19.97 o 
 -10   6   4     1670.83     1737.39     32.56 o 
  -8   6   4      185.72      206.27      7.26 o 
  -6   6   4      339.92      352.88      9.20 o 
  -4   6   4     1867.22     1823.23     39.15 o 
  -2   6   4     1359.87     1311.26     23.75 o 
   0   6   4     2019.91     1923.58     27.46 o 
   2   6   4     1161.37     1225.11     16.05 o 
   4   6   4      388.98      376.76      6.44 o 
   6   6   4      509.08      507.43      7.00 o 
   8   6   4      509.22      472.44      9.85 o 
  10   6   4      693.05      669.11     16.91 o 
  12   6   4      122.58      144.95      7.54 o 
  14   6   4      168.10      161.91     10.12 o 
 -13   7   4       33.77       40.05      6.97 o 
 -11   7   4     1124.80     1189.07     29.37 o 
  -9   7   4      999.14      980.94     19.07 o 
  -7   7   4      428.67      433.83     11.13 o 
  -5   7   4      798.64      794.59     26.58 o 
  -3   7   4      733.37      732.36     21.20 o 
  -1   7   4      479.11      499.76      8.85 o 
   1   7   4     2107.05     2119.13     29.41 o 
   3   7   4      358.37      364.19      8.13 o 
   5   7   4      497.06      457.89     11.99 o 
   7   7   4      257.23      241.65      7.08 o 
   9   7   4      232.45      246.84     17.96 o 
  11   7   4       17.81       20.48      3.22 o 
 -12   8   4      206.29      236.11     13.52 o 
 -10   8   4      621.09      687.54     28.72 o 
  -8   8   4      211.86      233.61     11.55 o 
  -6   8   4       50.84       49.24      7.86 o 
  -4   8   4      106.93      105.23      7.01 o 
  -2   8   4      572.95      557.40     33.39 o 
   0   8   4      534.14      538.27     16.13 o 
   2   8   4      325.65      423.54     44.85 o 
   4   8   4      603.11      585.69     12.63 o 
   6   8   4       92.69      105.01      6.67 o 
   8   8   4       32.74       30.69      4.47 o 
  10   8   4       51.39       40.86     11.03 o 
   1   9   4      168.78      173.24     22.36 o 
   3   9   4      513.89      552.50     95.66 o 
   5   9   4      102.53      124.99     28.65 o 
 -19   1   5      103.70      147.98      9.76 o 
 -17   1   5      799.81      747.89     17.81 o 
 -15   1   5     2517.41     2456.91     39.14 o 
 -13   1   5     1093.73     1096.73     18.70 o 
 -11   1   5      631.09      623.30     11.61 o 
  -9   1   5     1146.85     1135.97     23.68 o 
  -7   1   5     4789.33     4642.74    108.58 o 
  -5   1   5      173.49      160.32      5.42 o 
  -3   1   5      595.12      571.20     11.25 o 
  -1   1   5     4613.73     5040.69     62.03 o 
   1   1   5     7861.15     8165.55    102.22 o 
   3   1   5      856.69      908.39     12.60 o 
   5   1   5      202.41      228.60      5.39 o 
   7   1   5      687.95      699.27     11.61 o 
   9   1   5      214.46      222.78      3.94 o 
  11   1   5      270.75      269.80      4.17 o 
  13   1   5      606.06      612.15      7.51 o 
  15   1   5      173.14      167.91      4.55 o 
  17   1   5      243.21      235.87      5.69 o 
 -20   2   5       65.39       53.47      7.45 o 
 -18   2   5      123.35      135.00      8.48 o 
 -16   2   5      100.58      102.48      6.64 o 
 -14   2   5      496.71      462.88     12.29 o 
 -12   2   5      931.18      921.75     19.00 o 
 -10   2   5      849.22      845.27     26.45 o 
  -8   2   5      411.50      316.93     12.71 o 
  -6   2   5     2092.55     2105.74     35.10 o 
  -4   2   5       96.16      101.54      5.01 o 
  -2   2   5     1266.54     1288.66     21.17 o 
   0   2   5     1980.22     2144.39     32.77 o 
   2   2   5     3241.11     3112.79     42.42 o 
   4   2   5     1048.71     1065.29     14.02 o 
   6   2   5      237.97      244.97     10.15 o 
   8   2   5     1868.00     1828.43     23.11 o 
  10   2   5       23.93       25.69      1.54 o 
  12   2   5      924.56      932.12     10.11 o 
  14   2   5      215.71      202.82      3.79 o 
  16   2   5      405.97      393.72      8.31 o 
 -19   3   5       82.63       98.37      7.16 o 
 -17   3   5      160.62      136.42      8.60 o 
 -15   3   5      115.78      114.47     10.20 o 
 -13   3   5      190.97      194.16     10.84 o 
 -11   3   5      564.65      562.69     14.21 o 
  -9   3   5      726.61      702.23     23.05 o 
  -7   3   5     1799.57     1740.63     36.92 o 
  -5   3   5     1190.20     1174.72     29.17 o 
  -3   3   5      336.70      347.28      6.93 o 
  -1   3   5       56.65       70.94      4.38 o 
   1   3   5     2210.53     2346.96     29.17 o 
   3   3   5     2027.17     1949.33     24.66 o 
   5   3   5     1454.05     1456.57     18.87 o 
   7   3   5      292.36      304.24      7.43 o 
   9   3   5      759.67      703.65      7.99 o 
  11   3   5     1017.52      969.47     10.79 o 
  13   3   5      121.43      121.52      3.71 o 
  15   3   5       64.84       59.08      3.30 o 
 -18   4   5       17.49       21.86      5.63 o 
 -16   4   5       55.85       68.46      7.43 o 
 -14   4   5      233.02      246.13      9.06 o 
 -12   4   5      696.28      700.90     24.20 o 
 -10   4   5      156.67      162.80      6.32 o 
  -8   4   5       68.11       64.23      3.59 o 
  -6   4   5      264.25      270.93      6.14 o 
  -4   4   5       11.97       18.14      2.34 o 
  -2   4   5      409.63      436.78      6.86 o 
   0   4   5      566.10      562.12      8.24 o 
   2   4   5        3.84        7.22      1.19 o 
   4   4   5      998.41     1130.93     31.77 o 
   6   4   5      832.41      786.77      8.85 o 
   8   4   5     1070.43     1059.46     11.24 o 
  10   4   5     1811.64     1747.74     17.23 o 
  12   4   5      943.06      954.59     11.68 o 
  14   4   5      464.02      447.45      9.78 o 
  16   4   5       81.87       93.16      8.27 o 
 -17   5   5       74.72       87.27      9.07 o 
 -15   5   5       72.59       77.73     11.08 o 
 -13   5   5      634.85      619.97     26.35 o 
 -11   5   5      266.46      258.09     17.29 o 
  -9   5   5      147.11      146.93      7.04 o 
  -7   5   5       23.12       20.06      2.20 o 
  -5   5   5      566.75      549.35     10.27 o 
  -3   5   5      346.95      332.76      6.56 o 
  -1   5   5     1267.22     1249.78     15.23 o 
   1   5   5      101.05      110.06      3.10 o 
   3   5   5     2385.14     2434.36     23.06 o 
   5   5   5     1096.54     1081.42     10.81 o 
   7   5   5      105.85      102.74      3.56 o 
   9   5   5       11.75       14.65      3.41 o 
  11   5   5      271.49      244.50      5.50 o 
  13   5   5        8.79       10.69      2.14 o 
 -16   6   5       59.13       44.60      6.72 o 
 -14   6   5      115.62      120.05      9.67 o 
 -12   6   5      573.89      540.28     27.72 o 
 -10   6   5     1712.96     1722.95     33.42 o 
  -8   6   5       18.23       13.86      2.46 o 
  -6   6   5       52.86       57.54      4.83 o 
  -4   6   5     2736.87     2654.96     66.08 o 
  -2   6   5      278.99      271.95      6.29 o 
   0   6   5     1119.14     1134.60     16.89 o 
   2   6   5     1118.60     1088.00     12.13 o 
   4   6   5      224.03      234.50      5.16 o 
   6   6   5      297.02      275.35      6.47 o 
   8   6   5        7.34        8.86      1.59 o 
  10   6   5       73.07       78.38      3.83 o 
  12   6   5       27.64       22.41      2.58 o 
 -13   7   5      118.13      108.42     10.24 o 
 -11   7   5      289.86      317.34     11.71 o 
  -9   7   5      358.15      348.76     10.98 o 
  -7   7   5      131.16      131.23     10.62 o 
  -5   7   5      896.80      891.53     30.59 o 
  -3   7   5      644.30      633.72     25.62 o 
  -1   7   5       18.68       21.92      2.33 o 
   1   7   5      166.03      157.02      8.45 o 
   3   7   5      210.15      218.31     10.42 o 
   5   7   5      409.34      359.45      8.44 o 
   7   7   5       75.69       86.52      7.77 o 
   9   7   5        5.55        6.90      2.59 o 
  11   7   5       56.61       90.41     13.91 o 
 -10   8   5       58.03       97.12      9.18 o 
  -8   8   5       75.59       64.94      8.78 o 
  -6   8   5       32.94       24.54      3.24 o 
  -4   8   5      128.67      139.47      5.98 o 
  -2   8   5      550.36      556.17     11.06 o 
   0   8   5      586.08      561.47     12.71 o 
   2   8   5      220.08      187.78     25.77 o 
   4   8   5       21.74       25.90      3.62 o 
   6   8   5       55.32       49.07      4.81 o 
   8   8   5      113.75      119.25     18.92 o 
  -5   9   5       15.05        5.28      4.69 o 
  -1   9   5       40.42       14.96     10.88 o 
   1   9   5       67.31       50.79     13.12 o 
   3   9   5      107.48       76.40     14.83 o 
 -20   0   6      307.92      346.22     17.75 o 
 -18   0   6      380.48      365.84     21.03 o 
 -16   0   6     1793.04     1764.27     36.60 o 
 -14   0   6     2436.60     2427.39     45.63 o 
 -12   0   6       21.95       15.57      3.79 o 
 -10   0   6      645.58      636.71     17.40 o 
  -8   0   6     4922.30     4711.16    124.47 o 
  -6   0   6      187.29      222.42      9.90 o 
  -4   0   6     2019.07     2123.52     51.89 o 
  -2   0   6      511.53      515.57     16.57 o 
   0   0   6     1382.98     1399.97     28.14 o 
   2   0   6     1612.68     1610.58     30.39 o 
   4   0   6       41.64       80.97      4.31 o 
   6   0   6     8709.66     8704.36    157.69 o 
   8   0   6      969.18      933.57     16.72 o 
  10   0   6      327.35      325.61      7.11 o 
  12   0   6      721.91      773.87     13.16 o 
  14   0   6      339.71      345.57      7.17 o 
  16   0   6      643.54      635.33     18.26 o 
 -19   1   6       79.67       69.70      6.56 o 
 -17   1   6      105.21       87.51     10.75 o 
 -15   1   6     1852.89     1838.62     26.17 o 
 -13   1   6      421.33      392.12      7.62 o 
 -11   1   6       15.02        7.55      2.75 o 
  -9   1   6      472.62      478.50     11.37 o 
  -7   1   6      489.75      477.04     15.37 o 
  -5   1   6      887.91      903.81     19.79 o 
  -3   1   6     1204.10     1278.04     23.82 o 
  -1   1   6     1159.62     1207.61     17.71 o 
   1   1   6      212.52      235.28      4.95 o 
   3   1   6     1227.21     1233.92     16.67 o 
   5   1   6      752.76      780.16     13.14 o 
   7   1   6      972.58      963.69     13.64 o 
   9   1   6       80.20       77.05      2.20 o 
  11   1   6      818.26      840.97      9.83 o 
  13   1   6      143.96      144.31      3.66 o 
  15   1   6      126.99      130.81      2.84 o 
 -18   2   6      393.74      422.00     15.77 o 
 -16   2   6      342.07      312.69     11.09 o 
 -14   2   6      846.21      852.22     20.91 o 
 -12   2   6     1397.24     1332.62     23.00 o 
 -10   2   6      689.91      679.33     18.01 o 
  -8   2   6     1410.58     1380.65     35.07 o 
  -6   2   6     2850.10     2915.01     48.74 o 
  -4   2   6      334.72      335.29     11.47 o 
  -2   2   6     1544.63     1489.98     37.21 o 
   0   2   6     2221.07     2259.25     32.70 o 
   2   2   6      538.54      543.60     13.27 o 
   4   2   6      220.61      240.21      7.04 o 
   6   2   6     1252.00     1255.81     18.90 o 
   8   2   6       42.01       48.72      1.78 o 
  10   2   6     1158.94     1115.61     11.86 o 
  12   2   6      175.67      174.34      3.63 o 
  14   2   6      578.60      591.11      7.59 o 
  16   2   6       30.91       31.46      3.07 o 
 -19   3   6      256.24      301.29     15.68 o 
 -17   3   6      347.51      309.15     15.10 o 
 -15   3   6        0.00       -1.46      3.16 o 
 -13   3   6      589.49      529.64     12.39 o 
 -11   3   6      273.24      265.76      6.29 o 
  -9   3   6     3623.96     3270.06    133.65 o 
  -7   3   6       21.37       29.52      3.28 o 
  -5   3   6      490.90      488.24     10.54 o 
  -3   3   6      313.80      319.07      7.52 o 
  -1   3   6      280.12      305.28      7.20 o 
   1   3   6     2056.81     1962.08     31.46 o 
   3   3   6      637.36      635.28     13.29 o 
   5   3   6      432.83      446.13     11.56 o 
   7   3   6     1073.92     1037.44     11.21 o 
   9   3   6      268.40      281.76      4.46 o 
  11   3   6     1388.14     1445.53     15.09 o 
  13   3   6      503.65      507.20      6.52 o 
  15   3   6      268.30      251.46      6.22 o 
 -18   4   6        5.22       12.95      4.39 o 
 -16   4   6      497.74      490.61     25.39 o 
 -14   4   6      871.86      783.42     20.83 o 
 -12   4   6      240.51      223.19     14.07 o 
 -10   4   6      428.92      425.35     10.14 o 
  -8   4   6      599.85      548.14     11.64 o 
  -6   4   6     1422.19     1337.96     27.01 o 
  -4   4   6      518.66      488.47      9.26 o 
  -2   4   6       40.30       45.83      2.42 o 
   0   4   6      731.99      748.79     11.72 o 
   2   4   6       16.60       20.47      1.69 o 
   4   4   6      383.80      411.84     10.05 o 
   6   4   6      932.86      896.22     10.29 o 
   8   4   6      559.19      568.93      7.14 o 
  10   4   6       86.08       77.29      2.54 o 
  12   4   6      573.86      550.52      9.00 o 
  14   4   6      201.90      200.54      6.19 o 
 -17   5   6      211.44      222.37     14.00 o 
 -15   5   6      615.44      612.17     17.05 o 
 -13   5   6       64.67       57.05      4.00 o 
 -11   5   6       16.56       16.45      2.94 o 
  -9   5   6      115.56      122.43      7.87 o 
  -7   5   6       47.22       47.42      2.92 o 
  -5   5   6      599.48      549.47      9.79 o 
  -3   5   6        6.08        9.57      1.64 o 
  -1   5   6       14.12       20.13      1.80 o 
   1   5   6      356.76      356.52      5.25 o 
   3   5   6      798.34      737.68      8.30 o 
   5   5   6       77.60       77.29      2.70 o 
   7   5   6       52.72       47.43      2.40 o 
   9   5   6      136.70      134.24      5.09 o 
  11   5   6       32.17       36.83      2.32 o 
  13   5   6      128.44      140.33      4.60 o 
 -14   6   6      112.37      141.25     12.18 o 
 -12   6   6      358.13      376.81     11.75 o 
 -10   6   6      152.31      148.69     11.16 o 
  -8   6   6      134.43      134.63      9.19 o 
  -6   6   6      179.67      177.87      7.91 o 
  -4   6   6     1864.81     1834.62     31.24 o 
  -2   6   6       11.31        7.08      1.69 o 
   0   6   6      132.92      127.13      6.94 o 
   2   6   6       56.59       52.36      2.70 o 
   4   6   6      390.16      401.33      6.81 o 
   6   6   6      221.49      237.21      4.50 o 
   8   6   6      256.09      248.73      6.38 o 
  10   6   6      306.59      279.77      9.78 o 
  12   6   6       55.80       58.33      4.81 o 
 -13   7   6      301.20      295.06     15.64 o 
 -11   7   6       58.98       67.83      8.77 o 
  -9   7   6      337.32      330.55     24.30 o 
  -7   7   6      953.36      939.13     53.99 o 
  -5   7   6      151.21      136.21      6.41 o 
  -3   7   6       14.50       18.50      3.07 o 
  -1   7   6      271.93      250.86      7.18 o 
   1   7   6      813.48      759.25     17.32 o 
   3   7   6      348.25      327.95      7.23 o 
   5   7   6      162.76      162.57      7.09 o 
   7   7   6       51.71       49.50      3.30 o 
   9   7   6       28.92       28.28      4.86 o 
 -10   8   6       43.88       45.68      6.75 o 
  -8   8   6       77.88       63.64      6.70 o 
  -6   8   6      622.34      655.79     55.29 o 
  -4   8   6      119.30      122.82     13.86 o 
  -2   8   6      364.70      332.78     11.82 o 
   0   8   6      344.59      339.40     10.20 o 
   2   8   6       27.36       25.64      3.65 o 
   4   8   6       19.54       11.76      2.93 o 
   6   8   6       12.48       11.71      2.88 o 
  -5   9   6      155.53      187.20     10.74 o 
  -3   9   6        0.98       -1.97      8.55 o 
  -1   9   6      113.54      111.55     16.39 o 
   1   9   6      221.89      143.90     17.57 o 
 -19   1   7        1.74        0.44      2.88 o 
 -17   1   7      127.22      106.85      8.58 o 
 -15   1   7      280.83      297.64      8.88 o 
 -13   1   7      207.94      223.93      6.26 o 
 -11   1   7      166.28      157.58      6.80 o 
  -9   1   7       97.11       97.98      5.58 o 
  -7   1   7      801.00      741.09     17.45 o 
  -5   1   7      225.54      243.33      8.82 o 
  -3   1   7     2307.41     2244.12     63.61 o 
  -1   1   7      661.10      666.65     19.49 o 
   1   1   7      753.42      750.24     12.55 o 
   3   1   7     1563.11     1543.42     25.85 o 
   5   1   7      196.13      245.64     18.84 o 
   7   1   7     1024.16     1023.42     11.32 o 
   9   1   7     1063.48     1104.59     12.10 o 
  11   1   7     1071.08     1103.96     12.23 o 
  13   1   7      230.43      220.85      3.80 o 
  15   1   7        5.97        5.28      1.06 o 
 -18   2   7       40.21       37.62      5.10 o 
 -16   2   7        2.62        2.69      3.08 o 
 -14   2   7      168.08      148.43      5.68 o 
 -12   2   7      672.60      639.59     11.99 o 
 -10   2   7       68.98       70.52      4.53 o 
  -8   2   7      607.15      566.36     16.52 o 
  -6   2   7      403.75      374.85      9.16 o 
  -4   2   7      266.77      272.92      7.49 o 
  -2   2   7     2045.38     2149.73     43.83 o 
   0   2   7     1591.04     1644.48     26.97 o 
   2   2   7     3098.03     3111.02     44.42 o 
   4   2   7      210.84      237.32      9.23 o 
   6   2   7      256.38      276.22      5.03 o 
   8   2   7     1049.76     1105.49     11.74 o 
  10   2   7      557.83      550.37      7.04 o 
  12   2   7      177.16      196.62      3.51 o 
  14   2   7        3.14        3.66      1.03 o 
 -17   3   7        2.03        8.31      4.69 o 
 -15   3   7        7.18        9.72      4.13 o 
 -13   3   7      910.25      886.04     17.12 o 
 -11   3   7     1045.86     1030.54     24.10 o 
  -9   3   7       58.19       47.74      3.15 o 
  -7   3   7      109.56      108.97      8.77 o 
  -5   3   7      718.13      694.05     16.30 o 
  -3   3   7      725.84      745.48     19.47 o 
  -1   3   7     1033.84     1033.90     17.91 o 
   1   3   7      942.06     1000.14     19.24 o 
   3   3   7      841.65      796.57     12.61 o 
   5   3   7       98.49      107.36      5.62 o 
   7   3   7      498.38      437.47      5.81 o 
   9   3   7      351.07      349.29      5.61 o 
  11   3   7      357.69      354.32      5.00 o 
  13   3   7      147.81      149.04      3.27 o 
 -16   4   7      293.95      300.70     12.55 o 
 -14   4   7      348.49      344.91      9.50 o 
 -12   4   7      151.35      157.18      6.61 o 
 -10   4   7      238.67      230.25      7.82 o 
  -8   4   7        6.52        8.92      2.02 o 
  -6   4   7      172.38      180.17      5.37 o 
  -4   4   7     1778.55     1663.97     38.89 o 
  -2   4   7      158.20      156.05      4.79 o 
   0   4   7     1734.59     1723.39     20.84 o 
   2   4   7      626.61      653.92      8.38 o 
   4   4   7      247.67      263.68      4.19 o 
   6   4   7       55.99       57.56      2.19 o 
   8   4   7      988.97      971.00     11.27 o 
  10   4   7      273.32      283.57      4.82 o 
  12   4   7      271.77      258.85      4.22 o 
 -15   5   7      205.18      212.34     18.37 o 
 -13   5   7      212.58      201.80     12.51 o 
 -11   5   7      397.03      346.69     14.88 o 
  -9   5   7      684.11      651.11     18.18 o 
  -7   5   7     1063.45     1015.31     26.42 o 
  -5   5   7     3597.54     3374.68     44.00 o 
  -3   5   7      776.80      787.21     12.24 o 
  -1   5   7      325.56      296.96      5.88 o 
   1   5   7      504.40      479.50      9.07 o 
   3   5   7       90.89       91.51      4.05 o 
   5   5   7      560.88      537.20      9.27 o 
   7   5   7      368.61      398.99      6.29 o 
   9   5   7      730.81      738.09     15.21 o 
  11   5   7      119.04      127.39      2.86 o 
 -14   6   7       87.63       88.61     22.27 o 
 -12   6   7      171.37      160.48     16.20 o 
 -10   6   7      213.70      198.71     16.08 o 
  -8   6   7       50.54       42.15      4.27 o 
  -6   6   7     2934.13     2865.79     42.59 o 
  -4   6   7     1512.22     1556.01     42.35 o 
  -2   6   7      122.60      120.26      7.85 o 
   0   6   7      254.25      233.03      6.59 o 
   2   6   7      548.62      528.18     13.55 o 
   4   6   7      388.69      349.83      7.74 o 
   6   6   7      248.74      227.97      6.17 o 
   8   6   7      106.65      104.82      5.09 o 
  10   6   7       35.54       39.82      3.69 o 
 -11   7   7       85.45       83.45      7.10 o 
  -9   7   7      330.90      270.14     53.68 o 
  -7   7   7       11.82        9.47      3.35 o 
  -5   7   7      140.73      143.83      7.50 o 
  -3   7   7      313.00      310.97     11.03 o 
  -1   7   7      183.54      172.60      8.27 o 
   1   7   7      297.11      300.70      7.50 o 
   3   7   7      163.80      155.47      7.08 o 
   5   7   7        1.62       -0.25      1.76 o 
   7   7   7       27.02       19.95      2.32 o 
   9   7   7       15.23       17.88      6.14 o 
  -8   8   7      541.04      527.30     40.16 o 
  -6   8   7       12.25       11.10      3.41 o 
  -4   8   7      377.29      364.98     13.33 o 
  -2   8   7       40.17       33.06      4.01 o 
   0   8   7      234.53      226.41     12.78 o 
   2   8   7      679.03      677.98     25.39 o 
   4   8   7      132.11      116.26     10.03 o 
 -18   0   8      138.16      169.71     30.40 o 
 -16   0   8     2036.51     2021.17     41.07 o 
 -14   0   8     4423.91     4444.61     69.81 o 
 -12   0   8      757.16      692.31     16.80 o 
 -10   0   8     2418.27     2229.27     40.06 o 
  -8   0   8     1136.65     1111.91     32.77 o 
  -6   0   8      695.69      622.90     20.50 o 
  -4   0   8     2284.54     2170.48     61.50 o 
  -2   0   8      631.54      603.32     23.57 o 
   2   0   8     6560.35     6464.86    168.58 o 
   4   0   8     3323.97     3235.01     68.18 o 
   6   0   8      766.19      788.95     14.29 o 
   8   0   8       95.74       95.81      3.88 o 
  10   0   8     2031.65     2108.24     34.00 o 
  12   0   8      299.35      319.63      8.80 o 
  14   0   8      122.81      130.65      4.14 o 
 -17   1   8      393.26      375.23     12.91 o 
 -15   1   8      411.18      393.11      7.94 o 
 -13   1   8     1624.60     1582.03     20.26 o 
 -11   1   8      636.57      590.70     11.27 o 
  -9   1   8       36.88       42.27      3.66 o 
  -7   1   8       51.12       66.60      5.02 o 
  -5   1   8      521.05      511.76     12.18 o 
  -3   1   8     1236.96     1177.35     39.35 o 
  -1   1   8      410.45      402.16     13.51 o 
   1   1   8      988.77      983.56     24.80 o 
   3   1   8      911.64      922.43     16.05 o 
   5   1   8      814.60      840.77     10.56 o 
   7   1   8      315.07      322.21     11.30 o 
   9   1   8      467.47      493.37      7.17 o 
  11   1   8       67.75       75.04      2.51 o 
  13   1   8      171.25      178.04      3.74 o 
 -18   2   8       78.68       85.50      8.80 o 
 -16   2   8      461.46      421.75     20.26 o 
 -14   2   8       29.81       27.37      2.94 o 
 -12   2   8     1530.45     1563.99     30.77 o 
 -10   2   8      321.88      317.92      9.27 o 
  -8   2   8     1374.02     1293.92     28.62 o 
  -6   2   8      806.54      794.27     14.59 o 
  -4   2   8     2332.68     2363.36     51.68 o 
  -2   2   8      776.50      782.27     19.19 o 
   0   2   8     1790.97     1828.94     40.90 o 
   2   2   8     1942.90     1984.79     32.00 o 
   4   2   8      119.72      130.17      5.29 o 
   6   2   8      137.40      162.67     10.63 o 
   8   2   8      133.35      161.21      4.76 o 
  10   2   8      462.21      474.59      6.62 o 
  12   2   8     1886.96     1930.97     21.00 o 
  14   2   8      286.31      291.85      5.62 o 
 -17   3   8       87.82      102.50      6.96 o 
 -15   3   8       65.31       57.44      4.97 o 
 -13   3   8      115.83      118.88      5.52 o 
 -11   3   8      418.78      402.11     10.67 o 
  -9   3   8      981.71      941.17     21.84 o 
  -7   3   8       64.44       70.33      3.46 o 
  -5   3   8     3149.79     2902.78     73.62 o 
  -3   3   8      466.70      439.04      9.32 o 
  -1   3   8     1708.49     1689.30     31.98 o 
   1   3   8     1130.34     1119.83     15.67 o 
   3   3   8      346.63      377.67      6.44 o 
   5   3   8     1048.52     1098.18     12.69 o 
   7   3   8        2.44       11.70      3.19 o 
   9   3   8      968.65     1000.22     12.42 o 
  11   3   8     1378.14     1435.14     15.45 o 
  13   3   8      320.75      311.37      5.78 o 
 -16   4   8       34.05       46.95      9.13 o 
 -14   4   8       55.88       62.65      5.30 o 
 -12   4   8      826.97      808.00     23.21 o 
 -10   4   8     1541.68     1483.64     35.29 o 
  -8   4   8      125.15      135.54      6.72 o 
  -6   4   8      330.83      346.39      9.85 o 
  -4   4   8       75.59       69.25      3.30 o 
  -2   4   8      430.96      429.58      8.47 o 
   0   4   8      555.55      572.41     10.16 o 
   2   4   8      785.59      815.51     15.07 o 
   4   4   8      851.80      890.49     10.34 o 
   6   4   8      113.81      144.63      3.24 o 
   8   4   8       14.37       18.89      1.84 o 
  10   4   8        3.26        2.67      1.07 o 
  12   4   8      110.91      123.87      3.42 o 
 -15   5   8      186.48      186.40      7.64 o 
 -13   5   8      381.67      375.69     12.04 o 
 -11   5   8      327.78      350.64     12.00 o 
  -9   5   8      430.96      429.33     13.11 o 
  -7   5   8      582.49      556.78     18.87 o 
  -5   5   8        5.61        6.19      1.93 o 
  -3   5   8     2417.96     2470.41     50.87 o 
  -1   5   8      345.56      341.89      6.61 o 
   1   5   8      165.38      153.37      5.08 o 
   3   5   8      711.04      673.49      9.35 o 
   5   5   8      610.21      669.14     17.47 o 
   7   5   8      945.28      936.24     21.23 o 
   9   5   8      105.03      104.16      3.77 o 
  11   5   8      434.25      440.31     12.94 o 
 -12   6   8       16.01       14.05      2.97 o 
 -10   6   8      230.50      212.29     14.00 o 
  -8   6   8      270.98      270.78     11.96 o 
  -6   6   8      246.62      246.99      7.95 o 
  -4   6   8      171.49      187.24      9.71 o 
  -2   6   8     1289.49     1268.53     19.72 o 
   0   6   8     1211.99     1168.05     27.73 o 
   2   6   8      346.56      315.87     10.12 o 
   4   6   8      956.34      887.23     24.26 o 
   6   6   8      764.97      764.63     18.76 o 
   8   6   8       23.57       25.99      2.18 o 
 -11   7   8     1240.62     1176.24    161.38 o 
  -9   7   8       53.01       47.72      6.14 o 
  -7   7   8       65.60       67.21      8.71 o 
  -5   7   8       39.29       26.74      3.76 o 
  -3   7   8      355.59      353.32     12.98 o 
  -1   7   8      454.33      428.50     10.91 o 
   1   7   8       75.23       73.97      6.11 o 
   3   7   8       15.14       11.18      1.66 o 
   5   7   8      149.87      142.68      5.75 o 
   7   7   8      500.48      629.19    130.82 o 
  -6   8   8      151.27      151.73     11.42 o 
  -4   8   8       29.44       26.34      2.95 o 
  -2   8   8       76.52       77.00      3.92 o 
   0   8   8      515.53      498.88     14.61 o 
   2   8   8      176.83      174.44      9.00 o 
 -17   1   9      249.58      264.61      8.52 o 
 -15   1   9      312.13      328.17      6.63 o 
 -13   1   9      184.04      220.07      6.34 o 
 -11   1   9      231.34      230.03      6.63 o 
  -9   1   9      387.82      358.84      8.75 o 
  -7   1   9     1504.40     1478.77     25.92 o 
  -5   1   9     1947.78     1814.39     32.97 o 
  -3   1   9      171.88      184.79     12.01 o 
  -1   1   9      542.27      481.20     22.89 o 
   1   1   9      989.07      885.58     36.15 o 
   3   1   9      799.06      792.57     14.42 o 
   5   1   9       80.99       94.29      5.64 o 
   7   1   9      598.52      627.91      8.50 o 
   9   1   9      130.60      136.23      3.85 o 
  11   1   9      262.52      268.02      4.41 o 
  13   1   9      275.66      302.22      5.36 o 
 -16   2   9       45.15       52.75      4.50 o 
 -14   2   9       86.32      103.25      5.52 o 
 -12   2   9      109.01      124.85      4.86 o 
 -10   2   9       21.03       17.49      3.00 o 
  -8   2   9      515.42      512.74     11.15 o 
  -6   2   9      711.84      677.68     13.02 o 
  -4   2   9      396.67      348.99      9.70 o 
  -2   2   9      248.56      225.02     10.09 o 
   0   2   9     1884.71     1891.15     32.80 o 
   2   2   9      180.76      175.21      5.89 o 
   4   2   9       31.16       33.30      2.05 o 
   6   2   9     1162.40     1157.94     14.74 o 
   8   2   9      311.88      326.52      5.27 o 
  10   2   9      373.16      421.29      5.89 o 
  12   2   9      185.99      191.78      3.56 o 
 -15   3   9      126.84      126.55      5.51 o 
 -13   3   9      411.45      429.48     10.15 o 
 -11   3   9      929.48      964.84     26.34 o 
  -9   3   9      256.56      251.72      9.80 o 
  -7   3   9      132.18      144.84      7.80 o 
  -5   3   9      808.15      797.31     14.16 o 
  -3   3   9      525.10      461.54     13.82 o 
  -1   3   9      251.22      261.66      5.40 o 
   1   3   9     1187.97     1153.69     16.44 o 
   3   3   9      176.27      173.25      4.10 o 
   5   3   9      826.30      778.01     10.57 o 
   7   3   9      707.50      708.80     18.00 o 
   9   3   9      246.45      281.24      4.88 o 
  11   3   9       85.34       84.97      2.83 o 
 -14   4   9      272.98      255.24      7.65 o 
 -12   4   9      414.36      391.21     11.32 o 
 -10   4   9      362.67      363.61     11.35 o 
  -8   4   9      448.17      468.05     14.44 o 
  -6   4   9        4.03        2.52      1.99 o 
  -4   4   9      452.05      426.19      8.82 o 
  -2   4   9      160.66      152.04      5.31 o 
   0   4   9       97.44      103.40      4.24 o 
   2   4   9      617.42      596.88      8.60 o 
   4   4   9      899.71      911.65     12.48 o 
   6   4   9       92.53      104.99      5.80 o 
   8   4   9      160.06      173.01      3.66 o 
  10   4   9      155.13      132.42      3.14 o 
 -13   5   9       30.68       21.03      2.57 o 
 -11   5   9       92.57       96.44      6.73 o 
  -9   5   9       21.10       17.20      2.67 o 
  -7   5   9       99.27      110.76      8.84 o 
  -5   5   9      784.55      795.77     28.66 o 
  -3   5   9      593.23      607.54     11.34 o 
  -1   5   9      214.61      207.17      5.25 o 
   1   5   9       73.63       79.32      3.23 o 
   3   5   9      274.54      263.80      5.82 o 
   5   5   9      704.15      686.09     12.14 o 
   7   5   9      151.90      164.88      3.68 o 
   9   5   9      467.87      451.45     17.88 o 
 -12   6   9       26.35       36.09      3.12 o 
 -10   6   9       65.33       75.58      6.90 o 
  -8   6   9      175.30      166.79     12.87 o 
  -6   6   9      480.90      484.86      9.66 o 
  -4   6   9       75.47       76.97      5.07 o 
  -2   6   9       88.50       89.19      5.75 o 
   0   6   9      233.26      232.59     12.82 o 
   2   6   9      214.83      206.30      9.40 o 
   4   6   9      235.62      212.86      9.92 o 
   6   6   9       42.43       44.78      3.45 o 
  -9   7   9       19.42       13.57      3.51 o 
  -7   7   9       26.95       21.16      2.32 o 
  -5   7   9       71.40       72.82      5.36 o 
  -3   7   9      111.97      118.96      4.41 o 
  -1   7   9       96.25       93.48      3.77 o 
   1   7   9      166.51      174.39      7.59 o 
   3   7   9       12.03       13.45      1.59 o 
 -16   0  10      236.10      217.76      7.35 o 
 -14   0  10     1033.78     1125.73     27.58 o 
 -12   0  10      634.37      638.62     16.20 o 
 -10   0  10      743.82      733.76     21.03 o 
  -8   0  10      179.94      189.19      9.50 o 
  -6   0  10       24.52       31.85      7.43 o 
  -4   0  10      167.55      216.70     18.89 o 
   4   0  10       85.51      107.07     13.92 o 
   6   0  10      264.14      255.45      6.18 o 
   8   0  10      151.41      158.19      4.62 o 
  10   0  10      377.84      384.32      8.55 o 
 -15   1  10      500.60      536.73     10.48 o 
 -13   1  10       68.20       79.57      4.01 o 
 -11   1  10      792.82      865.21     17.67 o 
  -9   1  10      431.16      432.41     10.76 o 
  -7   1  10      485.30      471.39     18.87 o 
  -5   1  10      910.14      848.90     44.26 o 
  -3   1  10      159.30      177.46      8.73 o 
   3   1  10      173.99      181.56     11.17 o 
   5   1  10      761.66      783.40     14.46 o 
   7   1  10       17.90       17.73      1.36 o 
   9   1  10       36.44       50.98      2.13 o 
  11   1  10       25.72       23.17      1.84 o 
 -16   2  10       20.52       15.52      2.79 o 
 -14   2  10      650.78      667.80     11.40 o 
 -12   2  10     1033.29     1059.56     18.64 o 
 -10   2  10      150.20      174.76      6.93 o 
  -8   2  10      420.31      414.51     13.44 o 
  -6   2  10     1038.53     1034.34     22.31 o 
  -4   2  10      699.92      659.13     23.71 o 
  -2   2  10      329.90      340.15     12.10 o 
   0   2  10      724.02      734.76     18.16 o 
   2   2  10       16.54       17.76      2.66 o 
   4   2  10      271.33      271.36      9.18 o 
   6   2  10      197.61      220.16      4.11 o 
   8   2  10      115.40      130.39      3.39 o 
  10   2  10      208.22      218.95      4.38 o 
 -15   3  10      106.39      110.50      4.79 o 
 -13   3  10      533.26      544.42      9.35 o 
 -11   3  10      100.76       92.34      4.22 o 
  -9   3  10       30.37       30.91      3.59 o 
  -7   3  10       50.04       50.55      4.59 o 
  -5   3  10      197.79      207.32      6.30 o 
  -3   3  10      808.73      810.79     19.25 o 
  -1   3  10      198.13      211.42      8.52 o 
   1   3  10      785.11      747.86     13.03 o 
   3   3  10      184.02      196.71      4.94 o 
   5   3  10      158.73      160.76      4.01 o 
   7   3  10      255.65      272.44      7.63 o 
   9   3  10      191.72      192.77      3.84 o 
 -14   4  10      310.69      304.24      8.85 o 
 -12   4  10       54.26       54.54      4.22 o 
 -10   4  10      369.29      372.91     19.61 o 
  -8   4  10      453.59      474.89     12.33 o 
  -6   4  10      188.75      173.12      9.84 o 
  -4   4  10     2223.70     2271.74     71.04 o 
  -2   4  10      320.44      301.23     11.62 o 
   0   4  10      398.00      378.83      8.38 o 
   2   4  10       44.04       33.38      2.06 o 
   4   4  10       24.04       28.80      1.96 o 
   6   4  10      134.38      138.99      3.49 o 
   8   4  10      340.28      360.81     12.39 o 
 -13   5  10      123.16       98.27     29.63 o 
 -11   5  10        1.26        1.47      1.70 o 
  -9   5  10       22.90       21.32      2.71 o 
  -7   5  10        8.46        7.65      2.43 o 
  -5   5  10     1016.44      999.59     40.01 o 
  -3   5  10      113.77      114.61      4.66 o 
  -1   5  10      156.38      153.92      5.05 o 
   1   5  10      328.70      316.05      7.64 o 
   3   5  10       98.23       82.87      4.13 o 
   5   5  10       46.81       38.48      2.98 o 
   7   5  10        3.78        7.04      1.35 o 
 -10   6  10       25.52       28.89      2.62 o 
  -8   6  10      262.73      260.53     20.74 o 
  -6   6  10      676.11      656.03     29.50 o 
  -4   6  10      108.81      116.97      6.62 o 
  -2   6  10      183.04      187.74      7.07 o 
   0   6  10      137.93      149.43      6.68 o 
   2   6  10       29.78       28.91      3.73 o 
   4   6  10       12.45        6.59      1.58 o 
  -5   7  10       92.34       80.76      3.47 o 
  -3   7  10       56.02       57.90      3.62 o 
  -1   7  10        1.61        6.53      1.44 o 
 -15   1  11      580.18      611.91     13.79 o 
 -13   1  11      445.55      438.92      8.40 o 
 -11   1  11      282.08      272.92      7.65 o 
  -9   1  11     1163.58     1220.80     19.22 o 
  -7   1  11      284.09      299.65      8.71 o 
  -5   1  11      424.67      398.68     18.41 o 
  -3   1  11      416.14      420.72     22.90 o 
   3   1  11      649.75      685.04     29.51 o 
   5   1  11       96.99       93.31      5.17 o 
   7   1  11       62.48       65.67      3.72 o 
   9   1  11      442.48      447.03     11.36 o 
 -14   2  11      121.59      114.22      8.71 o 
 -12   2  11      139.61      151.63      4.83 o 
 -10   2  11      334.97      330.65      7.63 o 
  -8   2  11      254.17      253.92     10.40 o 
  -6   2  11      520.81      505.03     17.25 o 
  -4   2  11     1375.18     1353.92     68.30 o 
  -2   2  11      906.35      911.01     31.16 o 
   0   2  11       91.77      102.09      6.59 o 
   2   2  11      179.20      168.47     10.26 o 
   4   2  11      258.33      274.31      9.99 o 
   6   2  11      115.76      119.53      3.83 o 
   8   2  11       25.85       23.98      1.48 o 
 -13   3  11       43.60       56.38      4.98 o 
 -11   3  11      164.58      172.20      6.63 o 
  -9   3  11      200.69      217.82      8.04 o 
  -7   3  11       67.47       67.92      4.67 o 
  -5   3  11      493.44      484.12     14.67 o 
  -3   3  11      556.43      516.00     13.11 o 
  -1   3  11      197.80      207.04      7.78 o 
   1   3  11      128.70      115.78      8.61 o 
   3   3  11      171.54      202.33      5.43 o 
   5   3  11      136.34      139.98      3.37 o 
   7   3  11      545.08      543.08     12.33 o 
 -12   4  11       51.03       55.83      3.76 o 
 -10   4  11       29.30       26.61      3.78 o 
  -8   4  11       23.38       30.80      4.28 o 
  -6   4  11     1408.55     1491.51     51.84 o 
  -4   4  11     1526.54     1542.47     59.81 o 
  -2   4  11      128.36      126.67      7.17 o 
   0   4  11       80.99       81.60      3.81 o 
   2   4  11       72.50       69.06      3.05 o 
   4   4  11      154.79      143.75      4.34 o 
   6   4  11      231.72      240.79      6.22 o 
  -9   5  11      110.36      124.68     14.74 o 
  -7   5  11      113.28      114.81      8.71 o 
  -5   5  11      484.83      492.97     24.46 o 
  -3   5  11      446.88      446.05     24.45 o 
  -1   5  11      249.19      267.10     11.63 o 
   1   5  11      308.31      310.50     14.23 o 
   3   5  11      712.57      720.40     28.73 o 
  -6   6  11       26.75       30.16      3.62 o 
  -4   6  11      142.59      138.31      8.85 o 
  -2   6  11      244.22      265.38     12.98 o 
   0   6  11       62.59       50.52      4.45 o 
 -12   0  12       48.81       37.38      6.29 o 
 -10   0  12      851.06      875.19     22.08 o 
  -8   0  12       75.98      120.26     10.21 o 
 -13   1  12       34.66       34.09      2.74 o 
 -11   1  12      172.20      190.05      7.11 o 
  -9   1  12      336.65      340.87      8.15 o 
  -7   1  12      166.46      180.49     11.72 o 
  -5   1  12      147.92      185.80     15.84 o 
 -12   2  12      246.61      249.87      9.21 o 
 -10   2  12      323.55      350.10     16.34 o 
  -8   2  12      502.85      511.88     13.33 o 
  -6   2  12      240.84      261.36     16.52 o 
  -4   2  12      129.56      153.41      8.01 o 
  -2   2  12     1051.58     1050.95     39.19 o 
   0   2  12        3.00        2.06      3.13 o 
   2   2  12      583.31      654.11     27.38 o 
   4   2  12      915.19     1002.26     38.17 o 
   6   2  12      472.21      494.11     20.93 o 
 -11   3  12      286.96      254.56     11.33 o 
  -9   3  12       94.25       94.47      5.10 o 
  -7   3  12      233.95      250.24     15.69 o 
  -5   3  12       82.68       95.05      5.93 o 
  -3   3  12      370.90      350.10     19.86 o 
  -1   3  12      100.14      100.81      6.00 o 
   1   3  12      243.27      232.77      8.96 o 
   3   3  12      207.74      232.23      9.33 o 
   5   3  12      133.26      152.65      4.32 o 
 -10   4  12      170.60      202.70     10.25 o 
  -8   4  12      488.52      499.62     52.36 o 
  -6   4  12        2.28        4.42      2.49 o 
  -4   4  12      195.36      220.96      7.96 o 
  -2   4  12      581.01      664.04     31.67 o 
   0   4  12     1131.13     1164.64     23.13 o 
   2   4  12      795.65      815.37     25.72 o 
  -5   5  12      132.74      126.13     15.19 o 
  -3   5  12       40.54       45.36      5.02 o 
  -1   5  12       25.30       26.28      2.08 o 
  -9   1  13       31.63       45.22      9.06 o 
  -8   2  13       15.03       24.30      8.52 o 
  -6   2  13      155.98      201.35     10.25 o 
  -7   3  13       89.85      109.26      6.82 o 
  -5   3  13      796.62      964.69     35.16 o 
  -3   3  13      617.25      628.77     24.24 o 
  -1   3  13      229.38      212.83     10.46 o 
                                                 
